# Supplementary material for: Abandonment of pearl millet cropping and homogenization of its diversity over a 40 year period in Senegal
Source: PLoS One. 2020 Sep 14;15(9):e0239123. doi: 10.1371/journal.pone.0239123 (PMC7489563; doi:10.1371/journal.pone.0239123)
Supplement: S1 Table — The table header lists the individual identifiers, populations, sampling year, site name, geographical coordinates, form, type of flowering, percentage of missing data, and SSR marker identifiers. (XLSX) [file pone.0239123.s007.xlsx]

## Sheet: Dataset
S1 Table. Genotypic data for 1223individuals used in this study. The table header lists the individual identifiers, populations, sampling year, site name, geographical coordinates, form, type of flowering, percentage of missing data, and SSR marker identifiers.geographic cordinates, form , type of flowering, percentage of missing data, and SSR markers identifier.
		Sample_Name	Individuals	Population	Year	Site	Latitude	Longitude	Form	Type	%NA	Psmp2202	Psmp2202	Psmp2206	Psmp2206	Psmp2214	Psmp2214	Psmp2219	Psmp2219	Psmp2220	Psmp2220	Psmp2227	Psmp2227	Psmp2237	Psmp2237	Psmp2247	Psmp2247	Psmp2249	Psmp2249	PGIRD12	PGIRD12	PGIRD25	PGIRD25	PGIRD46	PGIRD46
		411	PE01414-1	PE01414	1976	Thiankone	15.5667	-13.3833	Cultivated	Early_flowering	0	146	163	197	207	241	241	287	287	118	118	196	196	235	262	205	205	153	155	123	123	169	169	91	91
		412	PE01414-2	PE01414	1976	Thiankone	15.5667	-13.3833	Cultivated	Early_flowering	0	146	163	197	201	241	241	287	287	118	133	196	196	260	260	199	199	130	155	121	121	169	169	91	101
		413	PE01414-3	PE01414	1976	Thiankone	15.5667	-13.3833	Cultivated	Early_flowering	0.166667	163	163	199	205	241	241	287	287	133	133	196	198	0	0	205	205	153	155	0	0	169	179	91	101
		414	PE01414-4	PE01414	1976	Thiankone	15.5667	-13.3833	Cultivated	Early_flowering	0	163	163	197	197	241	241	287	287	118	133	209	209	260	260	199	205	155	155	121	121	169	169	84	91
		415	PE01414-5	PE01414	1976	Thiankone	15.5667	-13.3833	Cultivated	Early_flowering	0	146	163	197	197	240	241	264	287	118	120	196	209	260	260	205	205	130	155	121	121	169	179	84	91
		416	PE01414-6	PE01414	1976	Thiankone	15.5667	-13.3833	Cultivated	Early_flowering	0	146	163	203	205	238	239	280	287	118	129	194	209	258	260	199	205	155	155	121	121	169	169	84	98
		417	PE01414-7	PE01414	1976	Thiankone	15.5667	-13.3833	Cultivated	Early_flowering	0	163	163	199	201	241	241	287	287	118	129	194	209	235	260	199	204	155	155	121	121	169	169	84	91
		418	PE01414-8	PE01414	1976	Thiankone	15.5667	-13.3833	Cultivated	Early_flowering	0	146	163	197	205	239	242	287	287	118	133	196	209	260	260	199	205	155	155	125	125	169	173	84	91
		419	PE01414-9	PE01414	1976	Thiankone	15.5667	-13.3833	Cultivated	Early_flowering	0	146	163	197	201	242	242	282	287	129	133	196	209	235	262	199	206	155	155	121	121	169	169	91	91
		420	PE01414-10	PE01414	1976	Thiankone	15.5667	-13.3833	Cultivated	Early_flowering	0	146	146	201	205	238	238	287	287	129	131	196	209	258	260	205	205	155	155	123	123	166	173	91	91
		421	PE01414-11	PE01414	1976	Thiankone	15.5667	-13.3833	Cultivated	Early_flowering	0.0833333	146	163	203	211	241	241	282	287	131	135	209	209	260	260	199	205	153	153	0	0	169	169	98	98
		422	PE01414-12	PE01414	1976	Thiankone	15.5667	-13.3833	Cultivated	Early_flowering	0	146	146	197	211	241	241	287	289	129	131	196	196	260	260	199	205	130	155	121	121	169	169	84	91
		423	PE01414-13	PE01414	1976	Thiankone	15.5667	-13.3833	Cultivated	Early_flowering	0.0833333	146	163	197	197	238	238	280	287	118	131	196	209	260	260	199	205	155	155	0	0	166	169	91	91
		424	PE01414-14	PE01414	1976	Thiankone	15.5667	-13.3833	Cultivated	Early_flowering	0	163	163	201	205	241	241	280	287	118	131	196	196	235	235	199	205	155	155	123	123	169	175	98	98
		425	PE01414-15	PE01414	1976	Thiankone	15.5667	-13.3833	Cultivated	Early_flowering	0	146	146	197	207	241	241	287	287	131	133	196	196	260	262	199	199	155	155	121	123	169	169	91	91
		426	PE01414-16	PE01414	1976	Thiankone	15.5667	-13.3833	Cultivated	Early_flowering	0	146	163	197	205	241	242	280	287	118	131	196	196	260	260	205	205	155	155	121	121	169	169	89	91
		427	PE01414-17	PE01414	1976	Thiankone	15.5667	-13.3833	Cultivated	Early_flowering	0	146	146	197	197	239	241	287	287	118	131	196	196	235	260	205	205	153	155	121	121	166	169	84	91
		428	PE01414-18	PE01414	1976	Thiankone	15.5667	-13.3833	Cultivated	Early_flowering	0	146	163	197	207	241	241	287	287	131	133	196	196	260	260	205	205	153	153	121	121	169	169	91	98
		429	PE01414-19	PE01414	1976	Thiankone	15.5667	-13.3833	Cultivated	Early_flowering	0	146	163	197	201	238	243	282	287	124	131	196	209	260	260	205	205	155	155	121	121	169	169	91	91
		430	PE01414-20	PE01414	1976	Thiankone	15.5667	-13.3833	Cultivated	Early_flowering	0	146	163	197	197	242	242	264	287	122	135	196	209	260	262	199	205	155	155	121	121	169	169	91	98
		431	PE01414-21	PE01414	1976	Thiankone	15.5667	-13.3833	Cultivated	Early_flowering	0	146	146	203	203	241	241	287	287	131	139	196	209	260	260	205	205	153	155	141	141	166	169	84	91
		432	PE01414-22	PE01414	1976	Thiankone	15.5667	-13.3833	Cultivated	Early_flowering	0	146	163	199	203	241	242	287	287	118	129	196	209	235	260	199	205	153	155	121	121	169	169	91	101
		433	PE01414-23	PE01414	1976	Thiankone	15.5667	-13.3833	Cultivated	Early_flowering	0	146	163	201	203	241	242	287	287	129	131	196	196	260	260	199	205	153	153	121	125	166	169	84	91
		434	PE01414-24	PE01414	1976	Thiankone	15.5667	-13.3833	Cultivated	Early_flowering	0	163	163	197	199	241	241	282	287	124	131	196	209	260	260	204	205	130	130	121	121	169	169	84	91
		435	PE01414-25	PE01414	1976	Thiankone	15.5667	-13.3833	Cultivated	Early_flowering	0	146	146	197	197	238	238	282	287	131	131	198	209	260	260	199	199	155	155	123	125	169	173	84	84
		436	PE01414-26	PE01414	1976	Thiankone	15.5667	-13.3833	Cultivated	Early_flowering	0	146	163	197	203	241	242	266	287	122	129	196	196	260	260	199	205	155	155	121	121	169	169	91	91
		275	PE01417-1	PE01417	1976	Loumbol	15.3167	-13.7333	Cultivated	Early_flowering	0	146	163	199	203	241	241	287	287	120	135	196	209	260	260	199	205	153	155	135	135	169	180	91	98
		276	PE01417-2	PE01417	1976	Loumbol	15.3167	-13.7333	Cultivated	Early_flowering	0	146	146	201	203	238	241	283	287	120	129	196	209	260	260	199	205	130	130	121	121	169	169	91	91
		277	PE01417-3	PE01417	1976	Loumbol	15.3167	-13.7333	Cultivated	Early_flowering	0	146	163	197	199	241	241	264	287	120	122	194	196	260	260	205	205	153	155	121	121	169	169	84	91
		278	PE01417-4	PE01417	1976	Loumbol	15.3167	-13.7333	Cultivated	Early_flowering	0	146	146	203	205	241	241	282	287	129	135	196	196	260	260	199	205	155	155	123	123	166	169	91	98
		279	PE01417-5	PE01417	1976	Loumbol	15.3167	-13.7333	Cultivated	Early_flowering	0	163	163	203	205	242	242	280	287	118	129	196	196	260	262	199	205	155	155	135	135	166	169	91	91
		280	PE01417-6	PE01417	1976	Loumbol	15.3167	-13.7333	Cultivated	Early_flowering	0	146	146	197	205	241	241	269	287	122	133	196	196	258	258	205	205	153	153	135	135	169	169	91	91
		281	PE01417-7	PE01417	1976	Loumbol	15.3167	-13.7333	Cultivated	Early_flowering	0	146	163	203	203	242	242	262	287	120	133	196	209	260	260	199	205	155	155	119	119	169	182	84	91
		282	PE01417-8	PE01417	1976	Loumbol	15.3167	-13.7333	Cultivated	Early_flowering	0	163	163	197	205	238	239	282	287	124	131	194	209	260	260	199	199	155	155	121	121	169	169	84	91
		283	PE01417-9	PE01417	1976	Loumbol	15.3167	-13.7333	Cultivated	Early_flowering	0	146	163	199	203	241	242	280	287	129	129	196	209	258	260	199	205	155	155	121	121	169	169	91	91
		284	PE01417-10	PE01417	1976	Loumbol	15.3167	-13.7333	Cultivated	Early_flowering	0	146	163	199	207	241	241	269	287	122	129	196	196	235	235	205	205	153	153	135	135	169	169	91	91
		285	PE01417-11	PE01417	1976	Loumbol	15.3167	-13.7333	Cultivated	Early_flowering	0	163	163	199	199	241	242	264	287	122	131	209	209	260	260	205	206	153	153	121	121	169	169	91	91
		286	PE01417-12	PE01417	1976	Loumbol	15.3167	-13.7333	Cultivated	Early_flowering	0.0833333	146	163	197	199	241	241	264	287	122	139	196	196	235	260	199	205	153	155	0	0	166	169	84	91
		287	PE01417-13	PE01417	1976	Loumbol	15.3167	-13.7333	Cultivated	Early_flowering	0	146	163	197	201	241	241	280	287	118	131	196	196	258	258	205	205	155	155	121	121	166	169	91	91
		288	PE01417-14	PE01417	1976	Loumbol	15.3167	-13.7333	Cultivated	Early_flowering	0	146	146	197	197	239	241	269	287	122	135	194	196	258	260	199	205	155	155	121	121	166	169	91	91
		289	PE01417-15	PE01417	1976	Loumbol	15.3167	-13.7333	Cultivated	Early_flowering	0	163	163	197	203	241	241	287	287	129	131	196	196	260	265	199	205	153	153	123	123	169	173	84	91
		290	PE01417-16	PE01417	1976	Loumbol	15.3167	-13.7333	Cultivated	Early_flowering	0	146	163	199	199	241	241	264	282	124	124	196	209	260	260	205	205	153	155	121	121	169	169	91	91
		291	PE01417-17	PE01417	1976	Loumbol	15.3167	-13.7333	Cultivated	Early_flowering	0	146	163	199	205	241	241	280	287	129	135	194	196	258	260	205	205	155	155	121	121	169	169	84	91
		292	PE01417-18	PE01417	1976	Loumbol	15.3167	-13.7333	Cultivated	Early_flowering	0	146	163	203	205	236	242	283	287	122	131	194	209	258	260	199	205	155	155	135	135	169	169	91	91
		293	PE01417-19	PE01417	1976	Loumbol	15.3167	-13.7333	Cultivated	Early_flowering	0	146	163	197	203	241	241	287	287	131	135	196	196	258	260	199	199	155	155	127	127	169	169	91	98
		294	PE01417-20	PE01417	1976	Loumbol	15.3167	-13.7333	Cultivated	Early_flowering	0	146	163	201	209	239	241	287	287	120	131	196	209	260	262	199	205	155	155	121	121	169	169	91	91
		295	PE01417-21	PE01417	1976	Loumbol	15.3167	-13.7333	Cultivated	Early_flowering	0	163	163	201	201	241	241	287	287	131	131	198	209	260	260	199	199	153	153	121	121	169	169	91	91
		296	PE01417-22	PE01417	1976	Loumbol	15.3167	-13.7333	Cultivated	Early_flowering	0	146	163	197	199	239	241	287	287	131	133	196	209	258	260	205	205	155	155	121	121	166	171	91	91
		297	PE01417-23	PE01417	1976	Loumbol	15.3167	-13.7333	Cultivated	Early_flowering	0	163	163	199	203	241	241	287	287	131	131	209	209	260	260	205	205	153	153	121	121	169	169	91	91
		298	PE01417-24	PE01417	1976	Loumbol	15.3167	-13.7333	Cultivated	Early_flowering	0.0833333	146	163	197	199	239	242	287	287	129	131	209	209	235	258	205	205	155	155	0	0	166	182	84	84
		299	PE01417-25	PE01417	1976	Loumbol	15.3167	-13.7333	Cultivated	Early_flowering	0	146	146	197	199	241	241	266	287	120	122	198	209	260	260	199	199	153	153	133	135	169	169	84	91
		596	PE01448-1	PE01448	1976	Ogo	15.55	-13.2833	Cultivated	Early_flowering	0	163	163	199	203	236	241	287	287	133	137	194	196	260	260	205	205	130	155	135	135	166	169	84	84
		597	PE01448-2	PE01448	1976	Ogo	15.55	-13.2833	Cultivated	Early_flowering	0	146	163	197	197	241	242	269	280	122	129	196	209	260	260	205	206	155	155	121	123	169	169	84	91
		598	PE01448-3	PE01448	1976	Ogo	15.55	-13.2833	Cultivated	Early_flowering	0	146	163	201	201	239	241	287	287	131	142	196	196	260	260	205	205	155	155	121	121	169	169	91	98
		599	PE01448-4	PE01448	1976	Ogo	15.55	-13.2833	Cultivated	Early_flowering	0	146	146	197	203	239	241	280	287	118	129	196	209	260	260	205	205	155	155	121	125	169	169	84	91
		600	PE01448-5	PE01448	1976	Ogo	15.55	-13.2833	Cultivated	Early_flowering	0	146	163	197	207	242	242	287	287	131	133	209	209	260	260	205	206	153	153	121	123	169	169	91	91
		601	PE01448-6	PE01448	1976	Ogo	15.55	-13.2833	Cultivated	Early_flowering	0	146	163	201	203	241	242	287	287	131	133	196	196	260	260	205	205	153	153	121	125	169	169	91	95
		602	PE01448-7	PE01448	1976	Ogo	15.55	-13.2833	Cultivated	Early_flowering	0	146	163	199	199	241	241	269	280	118	122	209	209	260	265	199	205	153	155	121	121	169	169	91	91
		603	PE01448-8	PE01448	1976	Ogo	15.55	-13.2833	Cultivated	Early_flowering	0	146	163	201	203	239	242	287	287	131	135	196	196	237	260	205	205	155	155	141	141	166	169	98	98
		604	PE01448-9	PE01448	1976	Ogo	15.55	-13.2833	Cultivated	Early_flowering	0	146	163	199	199	236	241	287	289	129	131	196	196	235	260	199	205	153	153	121	125	169	169	84	95
		605	PE01448-10	PE01448	1976	Ogo	15.55	-13.2833	Cultivated	Early_flowering	0	146	146	201	203	238	241	287	287	135	142	196	209	237	260	205	205	155	155	141	141	166	169	91	91
		606	PE01448-11	PE01448	1976	Ogo	15.55	-13.2833	Cultivated	Early_flowering	0	146	163	197	201	238	241	287	287	131	133	196	209	260	260	199	199	155	155	121	121	169	169	84	95
		607	PE01448-12	PE01448	1976	Ogo	15.55	-13.2833	Cultivated	Early_flowering	0	146	163	199	199	239	241	287	287	133	137	194	196	260	260	204	205	153	155	125	135	166	169	91	95
		608	PE01448-13	PE01448	1976	Ogo	15.55	-13.2833	Cultivated	Early_flowering	0	146	163	201	203	241	241	269	282	122	135	209	209	260	260	205	205	130	130	125	125	169	169	84	91
		609	PE01448-14	PE01448	1976	Ogo	15.55	-13.2833	Cultivated	Early_flowering	0	163	163	203	211	239	239	266	289	122	129	194	196	260	260	205	205	155	155	121	127	169	179	91	91
		610	PE01448-15	PE01448	1976	Ogo	15.55	-13.2833	Cultivated	Early_flowering	0.0833333	146	163	199	201	239	241	287	287	131	142	196	209	235	260	199	205	155	155	0	0	169	169	91	91
		611	PE01448-16	PE01448	1976	Ogo	15.55	-13.2833	Cultivated	Early_flowering	0	146	163	197	201	238	241	262	282	122	129	209	209	260	260	199	205	155	155	121	121	169	169	84	84
		612	PE01448-17	PE01448	1976	Ogo	15.55	-13.2833	Cultivated	Early_flowering	0	146	163	197	197	241	242	287	288	120	129	196	209	260	260	205	205	155	155	137	137	169	169	84	91
		613	PE01448-18	PE01448	1976	Ogo	15.55	-13.2833	Cultivated	Early_flowering	0.0833333	146	163	199	201	238	242	262	280	118	122	196	209	260	262	205	205	153	153	0	0	169	173	91	91
		614	PE01455-1	PE01455	1976	Loumbel_lona	15.2605	-14.7171	Cultivated	Early_flowering	0.0833333	146	163	197	205	236	241	287	287	131	133	196	196	260	260	199	199	155	155	0	0	166	169	84	91
		615	PE01455-2	PE01455	1976	Loumbel_lona	15.2605	-14.7171	Cultivated	Early_flowering	0	146	163	205	209	239	241	283	287	120	129	196	209	260	262	199	199	155	155	123	123	166	166	91	98
		616	PE01455-3	PE01455	1976	Loumbel_lona	15.2605	-14.7171	Cultivated	Early_flowering	0.0833333	163	163	207	207	238	241	280	287	118	135	196	196	235	260	199	205	155	155	0	0	169	169	84	91
		617	PE01455-4	PE01455	1976	Loumbel_lona	15.2605	-14.7171	Cultivated	Early_flowering	0	146	163	199	205	241	241	282	287	122	135	196	209	260	260	205	205	153	153	123	123	169	169	84	91
		618	PE01455-5	PE01455	1976	Loumbel_lona	15.2605	-14.7171	Cultivated	Early_flowering	0	146	163	197	203	239	241	287	287	118	118	194	196	260	260	205	205	155	155	121	121	166	169	84	91
		619	PE01455-6	PE01455	1976	Loumbel_lona	15.2605	-14.7171	Cultivated	Early_flowering	0	146	163	197	203	238	241	287	289	131	131	194	196	260	260	199	199	155	155	121	121	169	171	84	84
		620	PE01455-7	PE01455	1976	Loumbel_lona	15.2605	-14.7171	Cultivated	Early_flowering	0	146	163	197	199	241	241	266	283	120	122	196	209	235	260	205	205	155	155	135	135	166	169	91	98
		621	PE01455-8	PE01455	1976	Loumbel_lona	15.2605	-14.7171	Cultivated	Early_flowering	0	146	163	201	203	242	242	287	287	133	137	196	196	260	260	199	199	155	155	123	123	169	169	91	91
		622	PE01455-9	PE01455	1976	Loumbel_lona	15.2605	-14.7171	Cultivated	Early_flowering	0	146	146	199	203	238	241	280	287	118	131	194	209	260	262	205	205	130	155	127	130	169	175	84	91
		623	PE01455-10	PE01455	1976	Loumbel_lona	15.2605	-14.7171	Cultivated	Early_flowering	0	146	146	199	203	241	241	266	287	122	129	196	196	237	260	199	205	153	155	127	127	169	169	91	98
		624	PE01455-11	PE01455	1976	Loumbel_lona	15.2605	-14.7171	Cultivated	Early_flowering	0	163	163	203	203	242	242	266	287	122	129	196	196	235	260	199	205	155	155	121	121	169	169	91	91
		625	PE01455-12	PE01455	1976	Loumbel_lona	15.2605	-14.7171	Cultivated	Early_flowering	0.0833333	146	146	197	199	236	241	280	287	118	131	194	196	260	260	205	205	0	0	121	127	169	171	91	101
		626	PE01455-13	PE01455	1976	Loumbel_lona	15.2605	-14.7171	Cultivated	Early_flowering	0.0833333	146	163	197	199	242	242	280	282	118	126	196	196	258	260	205	205	155	155	0	0	169	169	91	101
		627	PE01455-14	PE01455	1976	Loumbel_lona	15.2605	-14.7171	Cultivated	Early_flowering	0	146	163	203	209	236	241	287	287	129	135	196	209	260	260	199	205	155	155	129	129	169	169	91	91
		628	PE01455-15	PE01455	1976	Loumbel_lona	15.2605	-14.7171	Cultivated	Early_flowering	0	146	163	199	203	241	242	282	287	129	135	196	196	258	260	199	205	155	155	121	121	169	179	91	91
		629	PE01455-16	PE01455	1976	Loumbel_lona	15.2605	-14.7171	Cultivated	Early_flowering	0	163	163	203	211	241	242	287	287	118	129	196	196	258	260	205	205	153	153	125	125	166	169	84	91
		630	PE01455-17	PE01455	1976	Loumbel_lona	15.2605	-14.7171	Cultivated	Early_flowering	0	146	146	203	205	239	241	287	287	129	135	194	209	260	260	205	205	155	155	121	121	169	169	91	91
		631	PE01455-18	PE01455	1976	Loumbel_lona	15.2605	-14.7171	Cultivated	Early_flowering	0.0833333	146	146	199	207	241	242	287	287	131	137	196	209	235	260	205	205	153	153	0	0	166	171	84	84
		356	PE01460-1	PE01460	1976	Loul_Sessene	14.3	-16.6	Cultivated	Early_flowering	0	163	163	199	205	241	241	266	287	122	129	196	209	260	260	205	205	153	153	121	121	169	169	84	91
		357	PE01460-2	PE01460	1976	Loul_Sessene	14.3	-16.6	Cultivated	Early_flowering	0	146	163	199	207	239	241	287	287	120	129	194	196	235	260	199	205	153	155	121	121	166	169	91	91
		358	PE01460-3	PE01460	1976	Loul_Sessene	14.3	-16.6	Cultivated	Early_flowering	0	146	146	203	205	242	242	280	280	118	118	209	209	260	260	204	205	153	155	121	121	166	182	91	98
		359	PE01460-4	PE01460	1976	Loul_Sessene	14.3	-16.6	Cultivated	Early_flowering	0	146	146	203	205	239	241	287	287	129	129	196	196	260	260	205	205	130	155	123	123	169	169	91	91
		360	PE01460-5	PE01460	1976	Loul_Sessene	14.3	-16.6	Cultivated	Early_flowering	0	146	146	205	207	241	241	266	280	118	122	196	196	260	260	199	204	155	155	135	135	169	169	91	91
		361	PE01460-6	PE01460	1976	Loul_Sessene	14.3	-16.6	Cultivated	Early_flowering	0	146	163	199	209	239	241	269	287	131	133	194	209	260	260	205	205	153	155	121	121	169	169	84	84
		362	PE01460-7	PE01460	1976	Loul_Sessene	14.3	-16.6	Cultivated	Early_flowering	0	163	163	199	203	239	241	280	287	118	133	194	209	260	262	204	205	155	155	123	125	169	169	84	84
		363	PE01460-8	PE01460	1976	Loul_Sessene	14.3	-16.6	Cultivated	Early_flowering	0	146	163	199	203	239	239	266	280	118	122	196	196	260	260	199	205	130	155	121	121	169	169	91	91
		364	PE01460-9	PE01460	1976	Loul_Sessene	14.3	-16.6	Cultivated	Early_flowering	0	163	163	199	203	241	241	282	283	120	131	196	196	260	260	205	205	153	153	123	123	166	169	84	91
		365	PE01460-10	PE01460	1976	Loul_Sessene	14.3	-16.6	Cultivated	Early_flowering	0	163	163	203	207	239	239	287	287	129	131	196	196	260	260	205	205	130	153	137	137	169	180	91	91
		367	PE01460-11	PE01460	1976	Loul_Sessene	14.3	-16.6	Cultivated	Early_flowering	0.0833333	146	163	203	207	241	241	287	289	129	131	209	209	260	260	199	204	155	155	0	0	169	179	84	84
		368	PE01460-12	PE01460	1976	Loul_Sessene	14.3	-16.6	Cultivated	Early_flowering	0	163	163	203	207	238	238	282	282	122	124	194	196	258	260	199	199	155	155	121	121	169	169	84	91
		369	PE01460-13	PE01460	1976	Loul_Sessene	14.3	-16.6	Cultivated	Early_flowering	0	146	146	199	203	241	241	266	287	118	120	196	196	260	260	204	205	153	153	123	123	169	169	98	98
		370	PE01460-14	PE01460	1976	Loul_Sessene	14.3	-16.6	Cultivated	Early_flowering	0	146	163	199	209	241	241	287	287	129	131	196	196	260	260	205	205	153	155	121	121	169	173	84	84
		371	PE01460-15	PE01460	1976	Loul_Sessene	14.3	-16.6	Cultivated	Early_flowering	0	146	163	199	199	241	241	266	287	122	131	198	209	260	260	199	205	155	155	121	123	169	169	91	98
		372	PE01460-16	PE01460	1976	Loul_Sessene	14.3	-16.6	Cultivated	Early_flowering	0	163	163	199	209	236	241	269	287	122	129	209	209	260	260	204	205	155	155	121	123	169	169	91	91
		373	PE01460-17	PE01460	1976	Loul_Sessene	14.3	-16.6	Cultivated	Early_flowering	0	146	146	199	205	239	239	287	287	129	131	194	196	260	260	205	205	155	155	121	121	169	169	84	98
		374	PE01460-18	PE01460	1976	Loul_Sessene	14.3	-16.6	Cultivated	Early_flowering	0	163	163	205	209	241	241	280	287	118	133	209	209	260	260	199	205	155	155	123	123	169	187	84	91
		375	PE01460-19	PE01460	1976	Loul_Sessene	14.3	-16.6	Cultivated	Early_flowering	0	163	163	199	203	239	239	282	287	124	135	194	194	260	260	199	205	155	155	121	121	169	169	84	91
		376	PE01460-20	PE01460	1976	Loul_Sessene	14.3	-16.6	Cultivated	Early_flowering	0	146	146	199	205	241	242	266	287	122	133	194	198	260	260	205	205	153	153	123	123	169	169	84	91
		377	PE01460-21	PE01460	1976	Loul_Sessene	14.3	-16.6	Cultivated	Early_flowering	0	146	163	199	209	241	241	287	289	118	131	209	209	260	260	199	205	153	155	121	125	169	169	84	91
		378	PE01460-22	PE01460	1976	Loul_Sessene	14.3	-16.6	Cultivated	Early_flowering	0.0833333	146	163	207	209	238	242	282	287	120	122	196	209	260	260	199	199	155	155	0	0	169	173	84	91
		379	PE01460-23	PE01460	1976	Loul_Sessene	14.3	-16.6	Cultivated	Early_flowering	0	146	146	199	203	239	241	280	287	118	120	196	196	260	260	199	205	155	155	121	121	166	169	91	91
		380	PE01460-24	PE01460	1976	Loul_Sessene	14.3	-16.6	Cultivated	Early_flowering	0	163	163	199	199	241	241	287	287	129	131	196	196	260	260	199	205	155	155	121	121	169	169	84	91
		381	PE01460-25	PE01460	1976	Loul_Sessene	14.3	-16.6	Cultivated	Early_flowering	0.0833333	146	163	203	203	241	241	280	287	118	135	196	209	260	260	199	205	153	155	0	0	169	169	91	98
		382	PE01460-26	PE01460	1976	Loul_Sessene	14.3	-16.6	Cultivated	Early_flowering	0	146	163	203	213	239	241	287	287	129	135	194	196	260	260	205	205	153	155	121	133	169	169	84	91
		383	PE01460-27	PE01460	1976	Loul_Sessene	14.3	-16.6	Cultivated	Early_flowering	0	146	163	199	209	239	241	269	287	122	131	194	209	260	260	199	204	153	155	123	123	169	169	84	91
		509	PE01490-1	PE01490	1976	Segre	14.0333	-15.75	Cultivated	Early_flowering	0.166667	146	146	199	209	241	241	287	287	129	131	196	209	260	260	205	205	0	0	0	0	169	169	98	101
		510	PE01490-2	PE01490	1976	Segre	14.0333	-15.75	Cultivated	Early_flowering	0	146	146	199	203	238	238	283	287	120	131	194	196	260	260	199	205	155	155	121	121	169	179	91	98
		511	PE01490-3	PE01490	1976	Segre	14.0333	-15.75	Cultivated	Early_flowering	0	163	163	199	213	241	241	287	287	129	131	196	209	260	260	205	205	153	153	121	121	166	169	84	84
		512	PE01490-4	PE01490	1976	Segre	14.0333	-15.75	Cultivated	Early_flowering	0	146	163	207	211	238	241	280	287	118	129	194	196	260	260	205	205	153	155	121	121	166	169	84	91
		513	PE01490-5	PE01490	1976	Segre	14.0333	-15.75	Cultivated	Early_flowering	0.0833333	146	146	199	205	239	241	280	287	118	129	209	209	260	262	199	199	155	155	0	0	169	180	84	91
		514	PE01490-6	PE01490	1976	Segre	14.0333	-15.75	Cultivated	Early_flowering	0	146	146	205	205	238	239	287	289	131	131	194	194	260	260	205	205	155	155	137	137	169	179	84	84
		515	PE01490-7	PE01490	1976	Segre	14.0333	-15.75	Cultivated	Early_flowering	0	146	146	199	199	241	241	287	287	129	129	196	209	260	260	205	205	155	155	123	123	166	169	84	84
		516	PE01490-8	PE01490	1976	Segre	14.0333	-15.75	Cultivated	Early_flowering	0	146	146	199	203	239	241	287	287	133	133	196	209	260	260	199	205	155	155	121	121	169	169	84	91
		517	PE01490-9	PE01490	1976	Segre	14.0333	-15.75	Cultivated	Early_flowering	0	146	146	199	199	241	241	266	287	122	129	198	209	258	260	205	205	153	153	123	123	169	169	91	98
		518	PE01490-10	PE01490	1976	Segre	14.0333	-15.75	Cultivated	Early_flowering	0	163	163	203	203	241	241	280	283	118	120	196	196	258	260	205	205	153	155	121	121	169	179	84	98
		519	PE01490-11	PE01490	1976	Segre	14.0333	-15.75	Cultivated	Early_flowering	0	146	146	203	207	241	241	287	287	118	129	196	209	260	260	199	205	155	155	121	123	169	169	91	101
		520	PE01490-12	PE01490	1976	Segre	14.0333	-15.75	Cultivated	Early_flowering	0.0833333	146	163	199	203	238	239	287	287	129	135	194	196	258	258	205	205	155	155	0	0	169	173	91	98
		521	PE01490-13	PE01490	1976	Segre	14.0333	-15.75	Cultivated	Early_flowering	0	146	163	199	205	241	241	280	287	118	135	196	209	260	260	205	205	153	155	123	123	169	169	91	91
		522	PE01490-14	PE01490	1976	Segre	14.0333	-15.75	Cultivated	Early_flowering	0	163	163	199	199	241	242	266	287	122	135	196	198	260	260	199	205	155	155	135	135	166	169	86	98
		523	PE01490-15	PE01490	1976	Segre	14.0333	-15.75	Cultivated	Early_flowering	0	163	163	199	203	239	240	280	282	118	129	196	209	258	260	205	205	155	155	125	125	173	179	91	98
		524	PE01490-16	PE01490	1976	Segre	14.0333	-15.75	Cultivated	Early_flowering	0	146	163	197	203	241	241	282	287	131	131	196	209	260	260	205	205	153	155	121	121	169	169	91	91
		525	PE01490-17	PE01490	1976	Segre	14.0333	-15.75	Cultivated	Early_flowering	0	146	163	199	203	241	241	287	287	135	137	196	196	260	260	199	205	153	155	123	123	169	169	91	91
		526	PE01490-18	PE01490	1976	Segre	14.0333	-15.75	Cultivated	Early_flowering	0	146	163	199	199	238	241	287	287	129	133	194	196	258	260	199	205	153	155	123	125	169	169	86	91
		527	PE01490-19	PE01490	1976	Segre	14.0333	-15.75	Cultivated	Early_flowering	0	146	146	203	205	241	242	287	287	129	131	196	196	258	260	205	206	155	155	135	135	169	169	84	91
		528	PE01490-20	PE01490	1976	Segre	14.0333	-15.75	Cultivated	Early_flowering	0	146	163	203	205	241	241	280	280	118	118	209	209	258	260	205	205	155	155	123	123	169	169	84	98
		384	PE01495-1	PE01495	1976	Mbiteyenne	13.75	-15.9333	Cultivated	Early_flowering	0.0833333	146	163	199	199	236	241	287	287	131	135	198	209	260	262	199	205	153	155	0	0	169	169	84	91
		385	PE01495-2	PE01495	1976	Mbiteyenne	13.75	-15.9333	Cultivated	Early_flowering	0	163	163	199	203	241	241	287	287	131	131	209	209	260	260	205	205	155	155	121	121	169	173	91	91
		386	PE01495-3	PE01495	1976	Mbiteyenne	13.75	-15.9333	Cultivated	Early_flowering	0	146	146	199	201	241	241	287	287	120	129	196	209	260	262	205	205	130	155	121	121	169	169	98	101
		387	PE01495-4	PE01495	1976	Mbiteyenne	13.75	-15.9333	Cultivated	Early_flowering	0.0833333	146	163	199	199	241	241	287	287	131	135	196	209	260	260	199	205	155	155	0	0	169	169	84	84
		388	PE01495-5	PE01495	1976	Mbiteyenne	13.75	-15.9333	Cultivated	Early_flowering	0	146	163	199	207	242	242	280	287	118	126	196	196	260	260	205	205	155	155	129	135	169	169	84	91
		389	PE01495-6	PE01495	1976	Mbiteyenne	13.75	-15.9333	Cultivated	Early_flowering	0	146	163	199	203	241	242	287	287	131	131	196	196	260	260	199	205	130	155	121	121	169	169	91	98
		390	PE01495-7	PE01495	1976	Mbiteyenne	13.75	-15.9333	Cultivated	Early_flowering	0	146	146	199	205	242	242	280	287	118	129	196	196	260	260	205	205	155	155	127	127	169	173	91	98
		391	PE01495-8	PE01495	1976	Mbiteyenne	13.75	-15.9333	Cultivated	Early_flowering	0	146	146	199	199	241	241	287	287	129	135	198	209	260	260	205	205	130	153	121	121	169	169	91	91
		392	PE01495-9	PE01495	1976	Mbiteyenne	13.75	-15.9333	Cultivated	Early_flowering	0.0833333	163	163	199	199	236	242	287	287	129	131	198	209	260	260	199	205	153	155	0	0	169	169	84	91
		393	PE01495-10	PE01495	1976	Mbiteyenne	13.75	-15.9333	Cultivated	Early_flowering	0	146	163	199	201	241	241	287	287	129	131	196	209	260	260	205	205	155	155	121	123	169	169	91	101
		394	PE01495-11	PE01495	1976	Mbiteyenne	13.75	-15.9333	Cultivated	Early_flowering	0.0833333	163	163	199	203	241	241	280	287	118	129	194	209	260	260	199	205	155	155	0	0	169	169	86	101
		395	PE01495-12	PE01495	1976	Mbiteyenne	13.75	-15.9333	Cultivated	Early_flowering	0	163	163	199	199	241	241	287	287	137	137	196	196	260	260	205	205	153	153	121	123	169	169	84	91
		396	PE01495-13	PE01495	1976	Mbiteyenne	13.75	-15.9333	Cultivated	Early_flowering	0	146	146	201	203	241	241	287	287	118	131	196	196	235	260	205	205	155	155	123	123	169	169	84	84
		397	PE01495-14	PE01495	1976	Mbiteyenne	13.75	-15.9333	Cultivated	Early_flowering	0	146	163	199	199	241	241	287	287	131	135	196	196	258	260	205	205	155	155	130	130	169	169	84	91
		398	PE01495-15	PE01495	1976	Mbiteyenne	13.75	-15.9333	Cultivated	Early_flowering	0	163	163	201	203	241	241	280	287	118	131	196	209	260	260	205	205	153	155	123	123	169	169	91	101
		399	PE01495-16	PE01495	1976	Mbiteyenne	13.75	-15.9333	Cultivated	Early_flowering	0	146	163	199	203	241	241	287	287	126	129	196	209	260	260	205	205	155	155	125	125	169	175	86	91
		400	PE01495-17	PE01495	1976	Mbiteyenne	13.75	-15.9333	Cultivated	Early_flowering	0	146	146	199	205	241	241	287	287	131	135	196	198	260	262	205	205	153	153	123	123	169	179	91	91
		401	PE01495-18	PE01495	1976	Mbiteyenne	13.75	-15.9333	Cultivated	Early_flowering	0	163	163	203	207	241	241	280	287	126	129	194	194	260	260	205	205	155	155	123	123	169	179	86	91
		402	PE01495-19	PE01495	1976	Mbiteyenne	13.75	-15.9333	Cultivated	Early_flowering	0	146	146	199	203	241	241	287	287	120	131	196	198	260	260	205	205	153	153	121	121	169	175	91	91
		403	PE01495-20	PE01495	1976	Mbiteyenne	13.75	-15.9333	Cultivated	Early_flowering	0	146	146	203	205	241	242	280	280	118	118	196	196	235	260	205	205	130	155	123	127	169	179	91	98
		404	PE01495-21	PE01495	1976	Mbiteyenne	13.75	-15.9333	Cultivated	Early_flowering	0	146	163	199	201	241	241	287	287	133	135	194	196	260	262	205	205	155	155	121	123	169	169	91	91
		405	PE01495-22	PE01495	1976	Mbiteyenne	13.75	-15.9333	Cultivated	Early_flowering	0	163	163	199	201	238	241	287	287	129	131	194	196	260	260	205	205	155	155	123	123	169	179	91	91
		406	PE01495-23	PE01495	1976	Mbiteyenne	13.75	-15.9333	Cultivated	Early_flowering	0	163	163	201	203	238	241	287	289	129	131	194	196	260	260	205	205	155	155	125	125	169	169	91	98
		407	PE01495-24	PE01495	1976	Mbiteyenne	13.75	-15.9333	Cultivated	Early_flowering	0.0833333	163	163	199	203	238	241	287	287	129	131	194	196	260	260	205	205	155	155	0	0	169	169	84	98
		408	PE01495-25	PE01495	1976	Mbiteyenne	13.75	-15.9333	Cultivated	Early_flowering	0.0833333	163	163	199	207	241	241	287	287	131	131	196	209	235	260	199	199	153	155	0	0	169	169	91	91
		409	PE01495-26	PE01495	1976	Mbiteyenne	13.75	-15.9333	Cultivated	Early_flowering	0	163	163	207	207	239	239	280	287	118	131	196	196	260	260	205	205	155	155	121	121	169	169	84	91
		410	PE01495-27	PE01495	1976	Mbiteyenne	13.75	-15.9333	Cultivated	Early_flowering	0	146	146	203	203	241	241	287	287	120	120	196	196	260	260	205	205	130	130	121	121	169	169	98	98
		485	PE01501-1	PE01501	1976	Gouye_Diaraf	14.15	-14.8333	Cultivated	Early_flowering	0	163	163	203	205	241	242	280	287	118	133	196	196	260	260	205	205	155	155	121	121	169	184	91	91
		486	PE01501-2	PE01501	1976	Gouye_Diaraf	14.15	-14.8333	Cultivated	Early_flowering	0.0833333	146	163	201	211	241	241	280	287	118	131	196	209	260	260	205	205	153	155	0	0	169	169	91	91
		487	PE01501-3	PE01501	1976	Gouye_Diaraf	14.15	-14.8333	Cultivated	Early_flowering	0	146	163	201	205	242	242	287	287	133	133	196	196	258	260	205	205	155	155	121	121	169	173	91	98
		488	PE01501-4	PE01501	1976	Gouye_Diaraf	14.15	-14.8333	Cultivated	Early_flowering	0	146	163	203	209	239	241	287	287	131	133	198	209	260	260	205	205	153	153	121	121	169	169	91	91
		489	PE01501-5	PE01501	1976	Gouye_Diaraf	14.15	-14.8333	Cultivated	Early_flowering	0.0833333	146	146	199	203	238	239	280	280	118	118	194	196	260	260	199	205	155	155	0	0	169	169	91	98
		490	PE01501-6	PE01501	1976	Gouye_Diaraf	14.15	-14.8333	Cultivated	Early_flowering	0	146	163	199	203	238	239	287	287	126	131	196	209	258	262	205	205	155	155	123	123	169	169	84	91
		491	PE01501-7	PE01501	1976	Gouye_Diaraf	14.15	-14.8333	Cultivated	Early_flowering	0	146	163	199	205	241	241	280	287	118	120	196	209	258	260	199	205	153	155	121	121	169	173	91	91
		492	PE01501-8	PE01501	1976	Gouye_Diaraf	14.15	-14.8333	Cultivated	Early_flowering	0	146	146	199	199	239	241	282	287	120	129	194	196	260	260	205	205	155	155	125	125	166	169	91	91
		493	PE01501-9	PE01501	1976	Gouye_Diaraf	14.15	-14.8333	Cultivated	Early_flowering	0	146	163	199	203	239	241	282	287	124	131	196	209	260	262	199	205	155	155	121	121	169	169	84	91
		494	PE01501-10	PE01501	1976	Gouye_Diaraf	14.15	-14.8333	Cultivated	Early_flowering	0	163	163	199	203	240	241	282	287	124	133	196	196	260	260	205	205	155	155	125	125	169	179	91	91
		495	PE01501-11	PE01501	1976	Gouye_Diaraf	14.15	-14.8333	Cultivated	Early_flowering	0	146	163	201	207	241	241	287	287	120	129	196	196	260	260	205	205	155	155	121	123	169	169	84	91
		496	PE01501-12	PE01501	1976	Gouye_Diaraf	14.15	-14.8333	Cultivated	Early_flowering	0	163	163	207	207	238	239	266	282	122	135	194	196	260	260	205	205	155	155	121	121	166	169	84	91
		497	PE01501-13	PE01501	1976	Gouye_Diaraf	14.15	-14.8333	Cultivated	Early_flowering	0	163	163	199	203	238	241	287	287	131	131	194	209	260	260	199	204	155	155	121	125	166	169	91	91
		498	PE01501-14	PE01501	1976	Gouye_Diaraf	14.15	-14.8333	Cultivated	Early_flowering	0	146	146	203	203	241	241	287	287	131	131	196	209	260	262	205	205	155	155	121	123	169	169	84	84
		499	PE01501-15	PE01501	1976	Gouye_Diaraf	14.15	-14.8333	Cultivated	Early_flowering	0	146	146	199	209	241	242	287	287	131	131	196	209	260	260	199	199	155	155	121	121	169	169	84	101
		500	PE01501-16	PE01501	1976	Gouye_Diaraf	14.15	-14.8333	Cultivated	Early_flowering	0	146	163	199	205	241	241	287	287	129	131	196	209	260	260	199	205	155	155	121	121	169	169	91	98
		501	PE01501-17	PE01501	1976	Gouye_Diaraf	14.15	-14.8333	Cultivated	Early_flowering	0	146	146	199	201	239	241	287	287	118	131	194	209	260	260	205	205	155	155	121	125	169	169	84	91
		502	PE01501-18	PE01501	1976	Gouye_Diaraf	14.15	-14.8333	Cultivated	Early_flowering	0	146	163	199	203	239	242	280	287	118	133	196	196	260	260	199	205	155	155	121	121	169	169	84	91
		503	PE01501-19	PE01501	1976	Gouye_Diaraf	14.15	-14.8333	Cultivated	Early_flowering	0	146	146	203	203	239	241	287	287	129	133	196	196	260	260	199	205	153	155	123	123	169	169	91	91
		504	PE01501-20	PE01501	1976	Gouye_Diaraf	14.15	-14.8333	Cultivated	Early_flowering	0.0833333	163	163	197	201	239	241	282	282	124	124	194	209	258	258	205	205	153	153	123	125	169	169	0	0
		505	PE01501-21	PE01501	1976	Gouye_Diaraf	14.15	-14.8333	Cultivated	Early_flowering	0	146	146	201	211	241	242	280	287	118	131	209	209	260	260	199	205	155	155	121	121	169	179	91	91
		506	PE01501-22	PE01501	1976	Gouye_Diaraf	14.15	-14.8333	Cultivated	Early_flowering	0	146	163	203	203	241	241	282	287	124	129	196	209	260	260	205	205	155	155	121	121	169	169	91	98
		507	PE01501-23	PE01501	1976	Gouye_Diaraf	14.15	-14.8333	Cultivated	Early_flowering	0	146	146	199	201	241	241	287	287	133	137	194	196	260	260	199	205	155	155	121	121	169	169	84	91
		508	PE01501-24	PE01501	1976	Gouye_Diaraf	14.15	-14.8333	Cultivated	Early_flowering	0	146	146	199	203	241	241	282	287	124	137	209	209	260	260	199	205	155	155	121	121	166	169	98	101
		656	PE01522-1	PE01522	1976	Mereto	13.8162	-14.438	Cultivated	Early_flowering	0	146	146	203	207	239	239	287	287	120	129	196	196	258	258	205	205	155	155	129	129	166	173	84	98
		657	PE01522-2	PE01522	1976	Mereto	13.8162	-14.438	Cultivated	Early_flowering	0.166667	146	146	199	209	241	241	280	287	118	135	196	209	0	0	205	205	155	155	0	0	169	169	84	84
		658	PE01522-3	PE01522	1976	Mereto	13.8162	-14.438	Cultivated	Early_flowering	0.0833333	146	146	199	199	239	241	287	287	131	131	194	209	235	235	199	205	155	155	0	0	171	179	91	91
		659	PE01522-4	PE01522	1976	Mereto	13.8162	-14.438	Cultivated	Early_flowering	0	163	163	199	207	241	241	269	287	122	129	194	196	235	258	199	205	153	155	121	121	169	169	91	91
		660	PE01522-5	PE01522	1976	Mereto	13.8162	-14.438	Cultivated	Early_flowering	0	146	163	199	203	240	240	287	287	118	135	196	196	260	260	199	205	155	155	121	125	169	169	91	91
		661	PE01522-6	PE01522	1976	Mereto	13.8162	-14.438	Cultivated	Early_flowering	0.0833333	163	163	199	201	241	241	287	287	120	131	194	196	260	260	205	205	153	155	0	0	169	182	91	101
		662	PE01522-7	PE01522	1976	Mereto	13.8162	-14.438	Cultivated	Early_flowering	0	146	163	207	213	241	242	280	287	118	131	196	246	260	260	205	205	153	155	123	125	169	169	84	91
		663	PE01522-8	PE01522	1976	Mereto	13.8162	-14.438	Cultivated	Early_flowering	0.0833333	163	163	199	209	236	241	287	287	131	131	194	209	260	260	205	205	155	155	0	0	169	189	84	91
		664	PE01522-9	PE01522	1976	Mereto	13.8162	-14.438	Cultivated	Early_flowering	0	163	163	199	207	238	242	269	269	122	122	196	209	235	260	205	205	155	155	121	121	169	169	91	91
		665	PE01522-10	PE01522	1976	Mereto	13.8162	-14.438	Cultivated	Early_flowering	0	163	163	199	203	241	241	287	287	129	129	196	209	260	260	199	205	153	155	123	125	169	169	91	91
		666	PE01522-11	PE01522	1976	Mereto	13.8162	-14.438	Cultivated	Early_flowering	0	146	163	199	203	241	241	287	287	120	129	194	196	235	235	199	205	153	155	121	121	169	169	91	91
		667	PE01522-12	PE01522	1976	Mereto	13.8162	-14.438	Cultivated	Early_flowering	0.0833333	163	163	199	199	239	241	282	287	129	129	196	196	260	260	205	205	155	155	0	0	169	182	84	98
		668	PE01522-13	PE01522	1976	Mereto	13.8162	-14.438	Cultivated	Early_flowering	0	146	163	199	199	241	241	283	287	120	131	194	196	260	260	205	205	153	155	121	121	169	169	91	91
		669	PE01522-14	PE01522	1976	Mereto	13.8162	-14.438	Cultivated	Early_flowering	0	163	163	199	199	241	241	283	287	120	129	209	209	260	260	205	205	153	153	123	123	169	169	84	91
		670	PE01522-15	PE01522	1976	Mereto	13.8162	-14.438	Cultivated	Early_flowering	0	163	163	199	201	239	239	283	287	120	131	194	196	260	262	205	205	155	155	121	123	169	182	84	91
		244	PE01533-1	PE01533	1976	Mbailadji	14.2667	-12.7667	Cultivated	Early_flowering	0	146	163	197	199	238	242	287	287	135	137	194	196	260	260	205	205	155	155	125	125	169	184	84	98
		245	PE01533-2	PE01533	1976	Mbailadji	14.2667	-12.7667	Cultivated	Early_flowering	0	146	146	199	209	238	238	282	287	120	137	194	198	260	265	204	205	155	155	121	121	169	169	84	98
		246	PE01533-3	PE01533	1976	Mbailadji	14.2667	-12.7667	Cultivated	Early_flowering	0	146	146	199	201	238	238	280	282	118	118	194	196	237	237	199	205	155	155	123	123	166	169	84	84
		247	PE01533-4	PE01533	1976	Mbailadji	14.2667	-12.7667	Cultivated	Early_flowering	0	146	163	199	207	240	240	287	287	126	135	196	209	260	262	205	205	155	155	121	121	169	169	91	98
		248	PE01533-5	PE01533	1976	Mbailadji	14.2667	-12.7667	Cultivated	Early_flowering	0	146	146	199	209	241	242	280	282	118	120	196	198	260	260	204	205	155	155	121	121	169	169	91	98
		249	PE01533-6	PE01533	1976	Mbailadji	14.2667	-12.7667	Cultivated	Early_flowering	0	163	163	201	209	236	242	287	287	129	137	196	196	237	258	205	205	155	155	125	125	169	184	98	98
		250	PE01533-7	PE01533	1976	Mbailadji	14.2667	-12.7667	Cultivated	Early_flowering	0	163	163	199	199	238	238	287	287	129	137	194	196	260	260	205	205	155	155	121	125	173	184	98	98
		251	PE01533-8	PE01533	1976	Mbailadji	14.2667	-12.7667	Cultivated	Early_flowering	0	146	163	201	213	241	242	280	287	118	137	196	196	260	260	205	205	153	155	121	125	169	184	91	98
		252	PE01533-9	PE01533	1976	Mbailadji	14.2667	-12.7667	Cultivated	Early_flowering	0.0833333	146	146	201	209	241	241	280	287	118	131	196	196	260	265	205	205	155	155	0	0	171	171	91	98
		253	PE01533-10	PE01533	1976	Mbailadji	14.2667	-12.7667	Cultivated	Early_flowering	0	146	146	205	207	240	240	280	287	118	131	196	196	260	260	205	205	155	155	121	121	169	169	91	91
		254	PE01533-11	PE01533	1976	Mbailadji	14.2667	-12.7667	Cultivated	Early_flowering	0	146	163	199	205	241	241	287	287	133	135	196	196	260	260	199	205	155	155	123	123	166	169	91	91
		255	PE01533-12	PE01533	1976	Mbailadji	14.2667	-12.7667	Cultivated	Early_flowering	0.0833333	146	146	203	203	238	242	280	280	118	118	194	196	0	0	205	205	155	155	121	121	169	169	84	101
		256	PE01533-13	PE01533	1976	Mbailadji	14.2667	-12.7667	Cultivated	Early_flowering	0	146	146	199	205	239	239	287	287	129	129	196	196	260	260	205	205	155	155	125	125	169	169	98	98
		257	PE01533-14	PE01533	1976	Mbailadji	14.2667	-12.7667	Cultivated	Early_flowering	0	146	163	201	205	242	242	266	287	122	131	196	196	260	260	205	205	155	155	121	125	169	169	91	98
		258	PE01533-15	PE01533	1976	Mbailadji	14.2667	-12.7667	Cultivated	Early_flowering	0	146	163	203	205	238	241	287	287	129	131	194	194	260	260	205	205	153	155	121	121	169	169	84	98
		259	PE01533-16	PE01533	1976	Mbailadji	14.2667	-12.7667	Cultivated	Early_flowering	0	146	146	197	201	238	238	280	287	118	135	194	196	258	260	199	205	155	155	125	125	169	184	84	98
		260	PE01533-17	PE01533	1976	Mbailadji	14.2667	-12.7667	Cultivated	Early_flowering	0	146	146	201	205	238	238	282	287	124	135	194	196	258	260	199	205	155	155	125	125	169	184	84	98
		261	PE01533-18	PE01533	1976	Mbailadji	14.2667	-12.7667	Cultivated	Early_flowering	0	146	163	199	213	241	242	280	287	118	137	196	196	260	260	205	205	153	155	125	125	169	184	91	98
		262	PE01533-19	PE01533	1976	Mbailadji	14.2667	-12.7667	Cultivated	Early_flowering	0.166667	146	146	199	207	240	240	280	282	118	120	196	198	260	260	204	205	0	0	0	0	171	179	91	98
		263	PE01533-20	PE01533	1976	Mbailadji	14.2667	-12.7667	Cultivated	Early_flowering	0.0833333	146	163	199	207	242	242	280	287	118	131	196	196	260	260	205	205	155	155	0	0	171	171	91	98
		264	PE01533-21	PE01533	1976	Mbailadji	14.2667	-12.7667	Cultivated	Early_flowering	0	146	163	199	209	238	238	283	287	120	131	194	209	237	260	205	205	155	155	121	121	169	169	84	84
		265	PE01533-22	PE01533	1976	Mbailadji	14.2667	-12.7667	Cultivated	Early_flowering	0	146	163	199	199	239	242	280	287	118	135	196	209	260	260	199	205	155	155	121	121	169	173	84	98
		266	PE01533-23	PE01533	1976	Mbailadji	14.2667	-12.7667	Cultivated	Early_flowering	0	163	163	201	205	236	242	287	287	126	135	196	196	260	260	199	205	155	155	125	125	169	179	91	98
		267	PE01533-24	PE01533	1976	Mbailadji	14.2667	-12.7667	Cultivated	Early_flowering	0	146	163	205	211	239	240	287	287	131	135	198	209	260	260	199	205	155	155	123	123	169	169	91	91
		268	PE01533-25	PE01533	1976	Mbailadji	14.2667	-12.7667	Cultivated	Early_flowering	0	146	146	201	207	238	242	280	287	118	135	194	196	258	260	199	205	155	155	125	125	169	184	84	98
		269	PE01533-26	PE01533	1976	Mbailadji	14.2667	-12.7667	Cultivated	Early_flowering	0	146	146	199	209	240	240	282	287	131	133	196	196	260	260	205	205	155	155	121	121	169	169	91	91
		272	PE01533-27	PE01533	1976	Mbailadji	14.2667	-12.7667	Cultivated	Early_flowering	0	146	146	205	211	236	241	283	287	120	133	196	196	260	262	199	205	155	155	123	125	166	166	91	98
		273	PE01533-28	PE01533	1976	Mbailadji	14.2667	-12.7667	Cultivated	Early_flowering	0	146	146	199	205	241	241	287	287	133	133	196	196	260	260	199	199	155	155	123	123	166	182	91	91
		274	PE01533-29	PE01533	1976	Mbailadji	14.2667	-12.7667	Cultivated	Early_flowering	0	146	163	199	203	240	240	287	287	131	135	198	209	260	260	205	205	155	155	125	135	166	169	91	91
		725	PE01539-1	PE01539	1976	Sinthiou_bocar_aly	14.2333	-13.5667	Cultivated	Early_flowering	0	146	163	199	205	241	242	287	287	133	135	196	196	258	262	205	205	155	155	121	129	169	169	91	91
		726	PE01539-2	PE01539	1976	Sinthiou_bocar_aly	14.2333	-13.5667	Cultivated	Early_flowering	0	163	163	197	197	241	241	287	287	131	133	196	196	260	260	205	205	153	153	121	121	169	169	91	91
		727	PE01539-3	PE01539	1976	Sinthiou_bocar_aly	14.2333	-13.5667	Cultivated	Early_flowering	0	146	163	199	199	238	241	282	287	129	129	194	196	260	260	205	205	153	155	121	127	166	169	84	101
		728	PE01539-4	PE01539	1976	Sinthiou_bocar_aly	14.2333	-13.5667	Cultivated	Early_flowering	0	146	146	199	207	238	241	282	282	124	124	194	196	258	260	205	205	155	155	121	121	169	169	84	91
		729	PE01539-5	PE01539	1976	Sinthiou_bocar_aly	14.2333	-13.5667	Cultivated	Early_flowering	0	146	146	201	209	239	239	287	287	131	131	196	198	260	260	199	205	155	155	125	129	169	169	91	98
		730	PE01539-6	PE01539	1976	Sinthiou_bocar_aly	14.2333	-13.5667	Cultivated	Early_flowering	0	163	163	199	203	241	241	287	287	131	133	196	196	260	260	199	205	155	155	121	125	169	180	91	91
		731	PE01539-7	PE01539	1976	Sinthiou_bocar_aly	14.2333	-13.5667	Cultivated	Early_flowering	0	163	163	199	203	238	241	282	287	124	133	196	196	235	260	205	205	153	155	121	121	169	180	91	91
		732	PE01539-8	PE01539	1976	Sinthiou_bocar_aly	14.2333	-13.5667	Cultivated	Early_flowering	0	146	146	203	207	239	241	287	287	131	137	196	209	260	260	205	205	155	155	121	121	169	180	91	91
		733	PE01539-9	PE01539	1976	Sinthiou_bocar_aly	14.2333	-13.5667	Cultivated	Early_flowering	0	146	146	203	203	241	241	266	282	122	124	196	209	243	260	199	205	155	155	121	129	169	169	91	91
		734	PE01539-10	PE01539	1976	Sinthiou_bocar_aly	14.2333	-13.5667	Cultivated	Early_flowering	0.0833333	146	146	203	207	241	241	280	282	118	124	196	196	258	260	205	205	153	153	0	0	169	171	91	91
		735	PE01539-11	PE01539	1976	Sinthiou_bocar_aly	14.2333	-13.5667	Cultivated	Early_flowering	0	146	163	199	207	238	241	280	282	118	124	196	196	260	260	205	205	153	153	127	135	166	169	91	91
		736	PE01539-12	PE01539	1976	Sinthiou_bocar_aly	14.2333	-13.5667	Cultivated	Early_flowering	0	146	163	199	211	239	239	266	282	122	129	198	209	235	262	205	205	155	155	121	127	166	169	91	91
		737	PE01539-13	PE01539	1976	Sinthiou_bocar_aly	14.2333	-13.5667	Cultivated	Early_flowering	0	146	163	203	203	241	241	287	287	133	137	196	196	258	260	199	205	130	155	121	125	169	169	91	98
		738	PE01539-14	PE01539	1976	Sinthiou_bocar_aly	14.2333	-13.5667	Cultivated	Early_flowering	0	163	163	199	203	239	241	269	287	122	129	196	196	260	260	205	205	155	155	125	127	166	169	84	91
		739	PE01539-15	PE01539	1976	Sinthiou_bocar_aly	14.2333	-13.5667	Cultivated	Early_flowering	0	146	146	201	211	238	238	282	287	124	131	194	194	258	260	199	205	155	155	121	125	169	169	91	91
		632	PE01587-1	PE01587	1976	Neteboulou	13.5821	-13.7821	Cultivated	Late_flowering	0	146	146	199	207	239	244	264	280	118	122	196	246	260	260	199	205	155	155	121	121	166	169	91	91
		633	PE01587-2	PE01587	1976	Neteboulou	13.5821	-13.7821	Cultivated	Late_flowering	0	146	146	205	207	242	242	283	283	139	142	196	209	260	260	199	199	153	155	121	121	166	166	86	91
		634	PE01587-3	PE01587	1976	Neteboulou	13.5821	-13.7821	Cultivated	Late_flowering	0	146	163	199	199	239	239	264	287	120	122	194	196	260	260	199	199	155	155	121	121	166	169	86	91
		635	PE01587-4	PE01587	1976	Neteboulou	13.5821	-13.7821	Cultivated	Late_flowering	0	146	146	199	199	239	241	280	287	118	118	194	196	260	260	199	199	155	155	121	121	166	169	91	91
		636	PE01587-5	PE01587	1976	Neteboulou	13.5821	-13.7821	Cultivated	Late_flowering	0	146	146	199	201	239	241	280	280	118	118	194	196	260	260	199	199	155	155	121	121	166	169	86	91
		637	PE01587-6	PE01587	1976	Neteboulou	13.5821	-13.7821	Cultivated	Late_flowering	0	146	146	205	207	241	242	264	287	120	122	194	196	260	260	199	205	155	155	121	121	166	169	86	91
		638	PE01587-7	PE01587	1976	Neteboulou	13.5821	-13.7821	Cultivated	Late_flowering	0	146	163	199	199	241	241	264	287	120	131	209	209	260	262	205	205	155	155	123	123	169	169	91	91
		639	PE01587-8	PE01587	1976	Neteboulou	13.5821	-13.7821	Cultivated	Late_flowering	0	146	146	199	207	239	244	287	287	120	131	196	246	260	260	199	199	155	155	121	127	166	169	91	98
		640	PE01587-9	PE01587	1976	Neteboulou	13.5821	-13.7821	Cultivated	Late_flowering	0	146	146	199	207	239	241	264	287	120	122	196	196	260	260	199	199	155	155	121	121	169	169	86	91
		641	PE01587-10	PE01587	1976	Neteboulou	13.5821	-13.7821	Cultivated	Late_flowering	0	146	146	199	207	239	242	280	287	118	120	194	196	260	260	199	206	153	155	121	121	166	169	84	91
		642	PE01587-11	PE01587	1976	Neteboulou	13.5821	-13.7821	Cultivated	Late_flowering	0	146	146	199	207	239	239	264	287	122	131	194	194	260	260	199	199	155	155	121	121	166	169	86	86
		643	PE01587-12	PE01587	1976	Neteboulou	13.5821	-13.7821	Cultivated	Late_flowering	0	146	146	199	205	239	242	264	280	118	122	196	196	260	260	199	205	153	153	121	121	166	166	91	101
		644	PE01587-13	PE01587	1976	Neteboulou	13.5821	-13.7821	Cultivated	Late_flowering	0	146	163	207	207	239	241	264	283	122	139	196	196	260	260	199	199	155	155	121	121	166	169	91	91
		645	PE01587-14	PE01587	1976	Neteboulou	13.5821	-13.7821	Cultivated	Late_flowering	0	146	146	199	201	239	242	280	281	118	118	194	196	260	260	199	199	155	155	121	129	166	169	91	101
		646	PE01587-15	PE01587	1976	Neteboulou	13.5821	-13.7821	Cultivated	Late_flowering	0	146	146	201	205	237	239	283	287	118	120	196	209	260	260	199	199	155	155	121	121	166	179	86	101
		647	PE01587-16	PE01587	1976	Neteboulou	13.5821	-13.7821	Cultivated	Late_flowering	0	146	146	205	207	239	241	264	283	122	139	196	209	260	260	199	199	153	153	121	121	166	169	91	104
		804	PE01637-1	PE01637	1976	Niaguis	12.5696	-16.1658	Cultivated	Late_flowering	0	146	163	201	205	241	241	264	283	122	137	194	196	260	260	199	205	155	155	121	121	166	175	86	101
		805	PE01637-2	PE01637	1976	Niaguis	12.5696	-16.1658	Cultivated	Late_flowering	0	146	146	199	205	238	238	264	264	122	122	196	196	260	260	199	199	155	155	127	127	166	166	86	101
		806	PE01637-3	PE01637	1976	Niaguis	12.5696	-16.1658	Cultivated	Late_flowering	0	146	146	205	205	238	244	264	264	122	122	246	246	260	260	199	199	155	155	121	121	166	179	86	101
		807	PE01637-4	PE01637	1976	Niaguis	12.5696	-16.1658	Cultivated	Late_flowering	0	146	146	205	205	238	242	287	287	131	131	196	246	260	260	199	199	153	155	121	127	166	184	86	98
		808	PE01637-5	PE01637	1976	Niaguis	12.5696	-16.1658	Cultivated	Late_flowering	0	146	146	199	205	241	241	264	283	122	139	196	196	260	260	199	199	155	155	121	121	166	169	86	98
		809	PE01637-6	PE01637	1976	Niaguis	12.5696	-16.1658	Cultivated	Late_flowering	0	146	146	199	201	241	241	287	287	120	120	209	246	258	260	199	199	155	155	121	127	166	166	86	98
		810	PE01637-7	PE01637	1976	Niaguis	12.5696	-16.1658	Cultivated	Late_flowering	0	146	146	199	199	241	241	287	287	118	131	196	196	260	260	199	199	155	155	121	121	166	169	86	98
		811	PE01637-8	PE01637	1976	Niaguis	12.5696	-16.1658	Cultivated	Late_flowering	0	146	163	205	205	243	243	287	287	120	131	246	246	260	260	199	199	155	155	127	127	166	166	86	86
		812	PE01637-9	PE01637	1976	Niaguis	12.5696	-16.1658	Cultivated	Late_flowering	0	146	146	199	201	239	241	280	287	118	131	194	196	260	260	199	199	155	155	121	127	166	166	86	86
		813	PE01637-10	PE01637	1976	Niaguis	12.5696	-16.1658	Cultivated	Late_flowering	0	146	163	199	201	237	239	264	287	120	122	196	196	260	260	199	199	155	155	121	127	166	166	86	101
		814	PE01637-11	PE01637	1976	Niaguis	12.5696	-16.1658	Cultivated	Late_flowering	0	146	146	199	205	238	241	264	283	122	139	194	246	260	260	199	205	155	155	121	121	166	166	86	98
		815	PE01637-12	PE01637	1976	Niaguis	12.5696	-16.1658	Cultivated	Late_flowering	0	146	146	201	205	241	244	287	287	120	131	194	246	260	260	205	205	155	155	121	121	166	169	86	101
		93	PE16-1414-1	PE16_1414	2016	Thiankone	15.5667	-13.3833	Cultivated	Early_flowering	0	146	163	201	201	238	241	283	287	118	131	209	209	260	260	199	205	153	153	135	135	169	169	84	98
		94	PE16-1414-2	PE16_1414	2016	Thiankone	15.5667	-13.3833	Cultivated	Early_flowering	0.166667	146	163	197	203	241	241	0	0	129	131	0	0	260	260	205	205	155	155	121	121	169	169	91	91
		95	PE16-1414-3	PE16_1414	2016	Thiankone	15.5667	-13.3833	Cultivated	Early_flowering	0	146	146	201	205	241	241	287	287	131	135	196	196	260	260	205	205	153	153	121	121	166	169	91	91
		96	PE16-1414-4	PE16_1414	2016	Thiankone	15.5667	-13.3833	Cultivated	Early_flowering	0.0833333	163	163	197	199	241	242	282	287	120	131	196	196	260	262	205	206	153	153	0	0	169	169	91	91
		97	PE16-1414-5	PE16_1414	2016	Thiankone	15.5667	-13.3833	Cultivated	Early_flowering	0	146	163	197	211	239	241	287	287	131	133	194	196	260	260	199	199	153	155	121	121	169	169	91	98
		98	PE16-1414-6	PE16_1414	2016	Thiankone	15.5667	-13.3833	Cultivated	Early_flowering	0	146	163	199	207	239	241	280	287	118	131	194	196	260	260	205	205	153	155	121	121	169	169	91	91
		99	PE16-1414-7	PE16_1414	2016	Thiankone	15.5667	-13.3833	Cultivated	Early_flowering	0	146	163	203	209	238	243	280	287	118	118	194	196	260	260	205	205	155	155	125	125	169	169	91	91
		100	PE16-1414-8	PE16_1414	2016	Thiankone	15.5667	-13.3833	Cultivated	Early_flowering	0.0833333	146	146	201	203	239	241	280	287	118	131	194	196	260	260	205	205	155	155	0	0	166	179	84	98
		101	PE16-1414-9	PE16_1414	2016	Thiankone	15.5667	-13.3833	Cultivated	Early_flowering	0	146	146	199	203	238	241	287	287	120	131	194	209	260	260	199	205	155	155	121	121	169	169	84	91
		102	PE16-1414-10	PE16_1414	2016	Thiankone	15.5667	-13.3833	Cultivated	Early_flowering	0	146	146	199	203	239	241	287	287	120	135	194	196	235	260	199	205	155	155	121	121	169	169	84	84
		103	PE16-1414-11	PE16_1414	2016	Thiankone	15.5667	-13.3833	Cultivated	Early_flowering	0	146	163	197	203	241	242	280	282	118	124	196	196	260	260	199	199	153	155	121	121	166	166	91	98
		104	PE16-1414-12	PE16_1414	2016	Thiankone	15.5667	-13.3833	Cultivated	Early_flowering	0.0833333	146	163	197	199	241	242	287	287	131	135	196	196	235	258	199	199	153	155	0	0	169	179	84	91
		105	PE16-1414-13	PE16_1414	2016	Thiankone	15.5667	-13.3833	Cultivated	Early_flowering	0	146	146	199	203	241	242	266	266	122	131	196	209	260	260	199	205	155	155	137	137	169	169	91	91
		106	PE16-1414-14	PE16_1414	2016	Thiankone	15.5667	-13.3833	Cultivated	Early_flowering	0	146	163	199	205	239	239	287	287	126	131	196	196	235	260	199	205	155	155	121	121	169	169	84	91
		107	PE16-1414-15	PE16_1414	2016	Thiankone	15.5667	-13.3833	Cultivated	Early_flowering	0	146	146	197	203	241	241	280	287	118	131	196	209	260	260	205	205	153	153	121	121	169	169	84	84
		108	PE16-1414-16	PE16_1414	2016	Thiankone	15.5667	-13.3833	Cultivated	Early_flowering	0	163	163	199	203	238	242	282	287	120	131	194	196	260	260	205	205	155	155	121	121	169	169	84	91
		109	PE16-1414-17	PE16_1414	2016	Thiankone	15.5667	-13.3833	Cultivated	Early_flowering	0.0833333	146	146	201	207	239	241	287	287	129	135	196	196	260	260	205	205	153	155	0	0	166	169	84	98
		110	PE16-1414-18	PE16_1414	2016	Thiankone	15.5667	-13.3833	Cultivated	Early_flowering	0.0833333	163	163	201	203	241	242	287	287	133	133	196	209	260	260	205	205	155	155	0	0	166	166	91	91
		111	PE16-1414-19	PE16_1414	2016	Thiankone	15.5667	-13.3833	Cultivated	Early_flowering	0.0833333	146	163	197	203	241	241	269	282	122	131	196	196	260	260	205	205	153	155	0	0	166	169	84	98
		112	PE16-1414-20	PE16_1414	2016	Thiankone	15.5667	-13.3833	Cultivated	Early_flowering	0	146	146	197	207	241	242	262	282	122	131	196	209	260	260	199	199	155	155	121	121	169	169	84	91
		113	PE16-1414-21	PE16_1414	2016	Thiankone	15.5667	-13.3833	Cultivated	Early_flowering	0	146	163	197	211	241	242	287	287	131	135	194	209	260	260	199	205	153	153	121	121	169	169	91	91
		114	PE16-1414-22	PE16_1414	2016	Thiankone	15.5667	-13.3833	Cultivated	Early_flowering	0	146	146	205	211	238	241	262	282	120	135	209	209	258	260	205	205	153	153	121	121	169	169	84	91
		115	PE16-1414-23	PE16_1414	2016	Thiankone	15.5667	-13.3833	Cultivated	Early_flowering	0	146	163	197	201	238	241	282	287	129	133	196	209	235	265	205	205	155	155	121	129	169	169	84	91
		116	PE16-1414-24	PE16_1414	2016	Thiankone	15.5667	-13.3833	Cultivated	Early_flowering	0	146	163	199	211	241	241	287	287	131	131	194	209	260	260	199	207	153	153	123	123	169	169	91	98
		117	PE16-1414-25	PE16_1414	2016	Thiankone	15.5667	-13.3833	Cultivated	Early_flowering	0	146	163	203	207	238	242	266	266	122	122	209	209	258	260	199	205	155	155	121	121	166	169	84	91
		118	PE16-1414-26	PE16_1414	2016	Thiankone	15.5667	-13.3833	Cultivated	Early_flowering	0	146	146	203	203	241	242	287	287	118	131	196	196	258	260	199	205	130	155	121	121	166	169	84	91
		119	PE16-1414-27	PE16_1414	2016	Thiankone	15.5667	-13.3833	Cultivated	Early_flowering	0	146	163	197	199	241	242	266	287	122	137	196	209	258	260	199	205	155	155	121	121	169	179	91	101
		120	PE16-1414-28	PE16_1414	2016	Thiankone	15.5667	-13.3833	Cultivated	Early_flowering	0	146	146	197	205	242	242	287	287	118	131	196	209	260	260	199	205	155	155	121	121	166	169	84	101
		121	PE16-1414-29	PE16_1414	2016	Thiankone	15.5667	-13.3833	Cultivated	Early_flowering	0	146	163	197	197	242	242	287	287	118	133	198	209	258	260	199	199	155	155	121	121	166	169	91	101
		122	PE16-1414-30	PE16_1414	2016	Thiankone	15.5667	-13.3833	Cultivated	Early_flowering	0	146	146	197	199	238	241	266	287	118	122	209	209	260	260	199	205	155	155	121	121	166	169	91	101
		63	PE16-1417-1	PE16_1417	2016	Loumbol	15.3167	-13.7333	Cultivated	Early_flowering	0	146	146	203	203	239	242	287	287	118	133	196	209	258	260	199	199	155	155	121	121	166	171	84	91
		64	PE16-1417-2	PE16_1417	2016	Loumbol	15.3167	-13.7333	Cultivated	Early_flowering	0	146	163	197	203	238	239	280	283	118	120	194	196	260	260	199	199	155	155	121	121	166	169	91	98
		66	PE16-1417-3	PE16_1417	2016	Loumbol	15.3167	-13.7333	Cultivated	Early_flowering	0	146	146	199	209	241	241	287	288	129	135	196	196	258	260	199	205	153	155	121	121	166	169	84	98
		67	PE16-1417-4	PE16_1417	2016	Loumbol	15.3167	-13.7333	Cultivated	Early_flowering	0	146	163	197	197	242	242	287	287	133	137	209	209	260	260	199	205	155	155	119	119	169	169	98	98
		68	PE16-1417-5	PE16_1417	2016	Loumbol	15.3167	-13.7333	Cultivated	Early_flowering	0	146	146	199	201	238	239	280	282	118	124	194	196	260	260	205	205	155	155	135	135	169	179	84	91
		69	PE16-1417-6	PE16_1417	2016	Loumbol	15.3167	-13.7333	Cultivated	Early_flowering	0	163	163	199	201	241	241	266	287	122	129	196	209	258	258	199	205	155	155	121	135	169	169	84	98
		70	PE16-1417-7	PE16_1417	2016	Loumbol	15.3167	-13.7333	Cultivated	Early_flowering	0	146	163	199	201	239	241	282	287	124	129	196	196	260	260	204	205	130	155	121	121	166	169	91	98
		71	PE16-1417-8	PE16_1417	2016	Loumbol	15.3167	-13.7333	Cultivated	Early_flowering	0	146	146	197	199	241	241	287	287	131	135	196	209	260	260	205	205	155	155	133	135	169	169	91	91
		72	PE16-1417-9	PE16_1417	2016	Loumbol	15.3167	-13.7333	Cultivated	Early_flowering	0	146	146	203	203	241	241	287	287	131	135	194	196	260	260	199	205	153	155	121	121	166	169	84	91
		73	PE16-1417-10	PE16_1417	2016	Loumbol	15.3167	-13.7333	Cultivated	Early_flowering	0	146	163	203	203	241	242	287	287	129	133	196	209	258	260	199	205	153	155	121	121	169	169	91	91
		74	PE16-1417-11	PE16_1417	2016	Loumbol	15.3167	-13.7333	Cultivated	Early_flowering	0.166667	146	163	203	211	0	0	0	0	120	133	209	209	260	260	199	205	153	153	125	125	166	169	91	91
		75	PE16-1417-12	PE16_1417	2016	Loumbol	15.3167	-13.7333	Cultivated	Early_flowering	0.0833333	146	163	197	201	241	241	287	287	131	135	196	196	235	260	199	205	0	0	129	129	169	169	91	91
		76	PE16-1417-13	PE16_1417	2016	Loumbol	15.3167	-13.7333	Cultivated	Early_flowering	0	146	163	199	205	241	242	263	287	120	135	196	209	235	260	205	205	155	155	121	121	169	169	91	91
		77	PE16-1417-14	PE16_1417	2016	Loumbol	15.3167	-13.7333	Cultivated	Early_flowering	0	146	146	197	205	239	239	280	287	118	129	196	209	260	260	205	205	155	155	121	121	169	169	91	101
		78	PE16-1417-15	PE16_1417	2016	Loumbol	15.3167	-13.7333	Cultivated	Early_flowering	0	146	146	199	199	239	242	280	287	131	135	196	196	260	260	199	205	155	155	123	123	169	169	84	84
		79	PE16-1417-16	PE16_1417	2016	Loumbol	15.3167	-13.7333	Cultivated	Early_flowering	0	163	163	197	203	239	241	287	287	129	131	194	196	260	260	205	206	155	155	125	125	169	169	84	101
		80	PE16-1417-17	PE16_1417	2016	Loumbol	15.3167	-13.7333	Cultivated	Early_flowering	0	146	163	199	199	241	242	287	287	129	131	196	196	260	260	205	205	155	155	135	135	169	179	91	98
		81	PE16-1417-18	PE16_1417	2016	Loumbol	15.3167	-13.7333	Cultivated	Early_flowering	0	146	163	197	207	236	241	287	287	131	135	196	209	235	260	204	205	153	155	121	121	166	169	91	91
		82	PE16-1417-19	PE16_1417	2016	Loumbol	15.3167	-13.7333	Cultivated	Early_flowering	0	146	163	201	201	242	242	269	287	122	135	196	209	260	260	199	205	155	155	121	121	169	169	91	91
		83	PE16-1417-20	PE16_1417	2016	Loumbol	15.3167	-13.7333	Cultivated	Early_flowering	0	146	146	199	207	241	242	282	287	124	135	196	209	260	260	199	205	155	155	121	121	169	169	91	91
		84	PE16-1417-21	PE16_1417	2016	Loumbol	15.3167	-13.7333	Cultivated	Early_flowering	0	163	163	199	201	239	241	287	287	126	129	194	196	260	260	199	205	155	155	121	121	169	171	91	91
		85	PE16-1417-22	PE16_1417	2016	Loumbol	15.3167	-13.7333	Cultivated	Early_flowering	0.0833333	146	146	199	199	241	242	287	287	131	133	198	209	260	260	199	199	155	155	0	0	169	169	84	98
		86	PE16-1417-23	PE16_1417	2016	Loumbol	15.3167	-13.7333	Cultivated	Early_flowering	0	146	163	199	199	239	241	287	289	131	135	196	196	260	260	199	205	153	155	135	139	169	179	91	98
		87	PE16-1417-24	PE16_1417	2016	Loumbol	15.3167	-13.7333	Cultivated	Early_flowering	0	146	163	199	209	239	242	287	287	129	131	196	209	260	260	205	205	155	155	135	135	169	169	84	91
		88	PE16-1417-25	PE16_1417	2016	Loumbol	15.3167	-13.7333	Cultivated	Early_flowering	0	163	163	197	207	238	241	280	287	118	137	194	196	260	260	199	205	155	155	129	135	166	169	91	98
		89	PE16-1417-26	PE16_1417	2016	Loumbol	15.3167	-13.7333	Cultivated	Early_flowering	0	146	146	197	207	238	240	280	287	118	133	194	196	260	260	199	206	155	155	121	121	166	169	91	91
		90	PE16-1417-27	PE16_1417	2016	Loumbol	15.3167	-13.7333	Cultivated	Early_flowering	0	146	163	199	201	241	242	287	287	131	135	194	196	258	260	199	205	153	153	125	125	169	169	84	91
		91	PE16-1417-28	PE16_1417	2016	Loumbol	15.3167	-13.7333	Cultivated	Early_flowering	0	146	163	207	209	241	241	287	287	131	131	196	196	260	260	205	205	155	155	121	121	169	169	91	91
		92	PE16-1417-29	PE16_1417	2016	Loumbol	15.3167	-13.7333	Cultivated	Early_flowering	0.0833333	146	163	199	201	241	241	280	287	118	118	196	196	260	260	205	205	155	155	0	0	169	169	91	98
		1218	PE16-1448-1	PE16_1448	2016	Ogo	15.55	-13.2833	Cultivated	Early_flowering	0	163	163	197	205	241	241	287	287	129	131	196	209	235	258	204	205	130	153	121	123	169	169	91	91
		1219	PE16-1448-2	PE16_1448	2016	Ogo	15.55	-13.2833	Cultivated	Early_flowering	0.166667	163	163	197	203	0	0	287	287	118	139	196	196	258	258	205	205	0	0	121	121	169	169	91	91
		1220	PE16-1448-3	PE16_1448	2016	Ogo	15.55	-13.2833	Cultivated	Early_flowering	0.0833333	146	163	203	207	239	241	280	287	118	133	196	196	262	262	205	205	0	0	121	121	169	169	84	91
		1221	PE16-1448-4	PE16_1448	2016	Ogo	15.55	-13.2833	Cultivated	Early_flowering	0	163	163	203	203	242	242	287	287	118	131	194	196	260	260	204	205	155	155	121	121	169	173	91	98
		1222	PE16-1448-5	PE16_1448	2016	Ogo	15.55	-13.2833	Cultivated	Early_flowering	0	146	163	197	203	241	242	287	287	129	135	196	196	258	260	205	205	153	153	121	121	169	171	91	91
		1223	PE16-1448-6	PE16_1448	2016	Ogo	15.55	-13.2833	Cultivated	Early_flowering	0	163	163	197	203	241	241	283	287	118	129	196	196	258	260	199	205	130	153	121	121	166	182	91	91
		1224	PE16-1448-7	PE16_1448	2016	Ogo	15.55	-13.2833	Cultivated	Early_flowering	0	146	163	201	203	241	241	287	287	118	129	196	196	258	260	199	205	155	155	121	127	169	169	91	98
		1225	PE16-1448-8	PE16_1448	2016	Ogo	15.55	-13.2833	Cultivated	Early_flowering	0	146	146	197	203	241	241	264	287	122	129	196	196	258	260	199	205	155	155	121	127	169	173	91	91
		1226	PE16-1448-9	PE16_1448	2016	Ogo	15.55	-13.2833	Cultivated	Early_flowering	0	146	146	197	203	242	242	287	289	129	131	196	196	258	260	199	199	155	155	121	127	169	169	91	91
		1227	PE16-1448-10	PE16_1448	2016	Ogo	15.55	-13.2833	Cultivated	Early_flowering	0	146	146	197	203	239	241	287	287	129	137	196	209	258	260	199	205	153	155	121	127	169	169	91	91
		1228	PE16-1448-11	PE16_1448	2016	Ogo	15.55	-13.2833	Cultivated	Early_flowering	0	146	146	203	203	239	242	287	287	131	137	196	196	260	260	199	205	155	155	127	135	169	169	91	91
		1229	PE16-1448-12	PE16_1448	2016	Ogo	15.55	-13.2833	Cultivated	Early_flowering	0	146	146	199	209	241	242	287	287	129	131	196	209	260	260	205	205	155	155	135	135	169	169	91	98
		1230	PE16-1448-13	PE16_1448	2016	Ogo	15.55	-13.2833	Cultivated	Early_flowering	0	146	146	203	207	241	241	287	287	129	129	196	196	258	260	199	205	153	153	127	135	166	169	91	91
		1231	PE16-1448-14	PE16_1448	2016	Ogo	15.55	-13.2833	Cultivated	Early_flowering	0	146	146	197	209	238	241	287	287	131	135	209	209	260	260	205	205	155	155	121	121	166	169	91	98
		1232	PE16-1448-15	PE16_1448	2016	Ogo	15.55	-13.2833	Cultivated	Early_flowering	0	146	146	203	209	241	242	287	287	131	131	196	209	260	260	205	205	155	155	135	135	169	179	91	98
		1233	PE16-1448-16	PE16_1448	2016	Ogo	15.55	-13.2833	Cultivated	Early_flowering	0	146	163	197	201	239	241	282	287	124	131	209	209	260	260	199	205	155	155	121	121	166	169	91	98
		1234	PE16-1448-17	PE16_1448	2016	Ogo	15.55	-13.2833	Cultivated	Early_flowering	0	146	163	197	197	241	241	280	287	118	131	196	209	260	260	205	205	153	155	121	129	166	169	91	91
		1235	PE16-1448-18	PE16_1448	2016	Ogo	15.55	-13.2833	Cultivated	Early_flowering	0	163	163	205	209	241	241	287	287	131	131	196	209	260	262	199	205	130	155	129	135	169	169	91	91
		1236	PE16-1448-19	PE16_1448	2016	Ogo	15.55	-13.2833	Cultivated	Early_flowering	0	146	163	203	209	241	241	287	287	120	131	196	196	260	260	205	205	130	155	121	135	166	169	91	98
		1237	PE16-1448-20	PE16_1448	2016	Ogo	15.55	-13.2833	Cultivated	Early_flowering	0	146	146	205	209	239	241	287	287	131	139	209	209	260	260	199	205	155	155	121	121	166	169	91	91
		1238	PE16-1448-21	PE16_1448	2016	Ogo	15.55	-13.2833	Cultivated	Early_flowering	0	146	163	197	207	241	242	280	287	118	131	196	196	260	270	205	205	155	155	121	121	166	169	91	98
		1239	PE16-1448-22	PE16_1448	2016	Ogo	15.55	-13.2833	Cultivated	Early_flowering	0	146	146	203	209	241	241	287	287	129	131	196	209	260	260	199	205	155	155	135	135	169	169	91	91
		1240	PE16-1448-23	PE16_1448	2016	Ogo	15.55	-13.2833	Cultivated	Early_flowering	0	146	163	197	209	239	241	287	287	131	133	194	209	260	260	199	205	155	155	135	135	169	169	91	91
		1241	PE16-1448-24	PE16_1448	2016	Ogo	15.55	-13.2833	Cultivated	Early_flowering	0	146	146	203	205	239	241	264	287	122	133	196	196	260	260	199	199	155	155	121	121	169	169	91	98
		1242	PE16-1448-25	PE16_1448	2016	Ogo	15.55	-13.2833	Cultivated	Early_flowering	0	146	163	199	207	241	241	280	287	118	133	209	209	235	260	199	205	153	153	139	139	169	169	84	98
		1243	PE16-1448-26	PE16_1448	2016	Ogo	15.55	-13.2833	Cultivated	Early_flowering	0.0833333	146	163	199	205	241	241	287	287	118	133	196	196	260	260	205	205	155	155	0	0	169	169	98	101
		1244	PE16-1448-27	PE16_1448	2016	Ogo	15.55	-13.2833	Cultivated	Early_flowering	0	163	163	203	205	240	240	287	287	118	131	196	196	260	260	199	199	155	155	135	135	169	169	84	101
		1245	PE16-1448-28	PE16_1448	2016	Ogo	15.55	-13.2833	Cultivated	Early_flowering	0	163	163	207	211	239	239	287	287	135	135	196	196	258	260	199	205	153	155	121	123	169	169	84	98
		1246	PE16-1448-29	PE16_1448	2016	Ogo	15.55	-13.2833	Cultivated	Early_flowering	0	163	163	197	207	241	241	287	287	131	133	209	209	260	260	199	205	153	153	135	135	169	169	84	98
		1247	PE16-1448-30	PE16_1448	2016	Ogo	15.55	-13.2833	Cultivated	Early_flowering	0.0833333	163	163	201	205	241	242	287	287	131	135	196	209	0	0	199	205	153	153	121	121	169	169	84	91
		969	PE16-1455-1	PE16_1455	2016	Loumbel_lona	15.2605	-14.7171	Cultivated	Early_flowering	0	146	163	203	203	240	240	287	287	135	135	198	198	235	235	205	205	155	155	123	123	169	169	91	91
		971	PE16-1455-2	PE16_1455	2016	Loumbel_lona	15.2605	-14.7171	Cultivated	Early_flowering	0	163	163	203	203	238	242	266	287	122	131	194	196	260	260	204	205	155	155	135	135	169	184	84	91
		972	PE16-1455-3	PE16_1455	2016	Loumbel_lona	15.2605	-14.7171	Cultivated	Early_flowering	0	146	163	203	203	241	241	266	287	122	133	196	209	235	260	199	205	155	155	135	135	169	179	84	101
		973	PE16-1455-4	PE16_1455	2016	Loumbel_lona	15.2605	-14.7171	Cultivated	Early_flowering	0	146	163	201	211	241	242	282	287	131	131	209	209	260	260	199	204	153	155	135	135	169	169	84	91
		974	PE16-1455-5	PE16_1455	2016	Loumbel_lona	15.2605	-14.7171	Cultivated	Early_flowering	0	146	163	203	203	239	239	283	287	118	129	196	209	260	260	199	205	155	155	135	135	169	184	84	91
		975	PE16-1455-6	PE16_1455	2016	Loumbel_lona	15.2605	-14.7171	Cultivated	Early_flowering	0	146	146	203	203	239	239	287	287	129	131	194	209	235	260	204	205	155	155	135	135	169	169	84	98
		976	PE16-1455-7	PE16_1455	2016	Loumbel_lona	15.2605	-14.7171	Cultivated	Early_flowering	0	163	163	203	205	239	239	287	287	131	131	194	194	260	260	205	206	155	155	135	135	169	169	91	91
		977	PE16-1455-8	PE16_1455	2016	Loumbel_lona	15.2605	-14.7171	Cultivated	Early_flowering	0	163	163	199	205	239	239	280	287	118	129	198	209	260	260	199	205	155	155	121	121	169	169	91	91
		978	PE16-1455-9	PE16_1455	2016	Loumbel_lona	15.2605	-14.7171	Cultivated	Early_flowering	0	146	146	203	203	239	239	282	287	129	131	194	194	258	260	199	205	155	155	125	125	166	169	84	84
		979	PE16-1455-10	PE16_1455	2016	Loumbel_lona	15.2605	-14.7171	Cultivated	Early_flowering	0	146	163	203	203	239	239	280	287	118	126	194	209	235	260	205	205	155	155	125	125	169	169	91	101
		980	PE16-1455-11	PE16_1455	2016	Loumbel_lona	15.2605	-14.7171	Cultivated	Early_flowering	0	163	163	199	205	241	241	287	287	131	133	196	209	235	260	205	205	153	153	135	135	166	169	91	91
		981	PE16-1455-12	PE16_1455	2016	Loumbel_lona	15.2605	-14.7171	Cultivated	Early_flowering	0.0833333	146	163	199	209	239	241	266	283	120	122	209	209	260	260	204	205	155	155	0	0	175	184	91	91
		982	PE16-1455-13	PE16_1455	2016	Loumbel_lona	15.2605	-14.7171	Cultivated	Early_flowering	0	146	146	203	205	242	242	280	287	118	129	209	209	260	260	205	205	153	153	135	135	169	184	84	91
		983	PE16-1455-14	PE16_1455	2016	Loumbel_lona	15.2605	-14.7171	Cultivated	Early_flowering	0.166667	146	146	203	203	0	0	0	0	122	126	194	196	258	260	199	206	155	155	125	125	169	169	84	84
		984	PE16-1455-15	PE16_1455	2016	Loumbel_lona	15.2605	-14.7171	Cultivated	Early_flowering	0	146	163	203	203	241	241	266	287	118	122	196	209	235	260	199	205	155	155	121	121	169	184	91	101
		985	PE16-1455-16	PE16_1455	2016	Loumbel_lona	15.2605	-14.7171	Cultivated	Early_flowering	0.25	146	146	203	211	241	241	287	287	129	131	209	209	0	0	0	0	153	155	0	0	169	169	84	91
		986	PE16-1455-17	PE16_1455	2016	Loumbel_lona	15.2605	-14.7171	Cultivated	Early_flowering	0	146	163	199	203	241	242	287	287	131	133	196	196	260	260	205	205	155	155	121	121	169	169	91	91
		987	PE16-1455-18	PE16_1455	2016	Loumbel_lona	15.2605	-14.7171	Cultivated	Early_flowering	0.0833333	163	163	203	205	242	242	266	266	120	120	209	209	260	270	205	205	155	155	0	0	169	169	84	84
		988	PE16-1455-19	PE16_1455	2016	Loumbel_lona	15.2605	-14.7171	Cultivated	Early_flowering	0.166667	163	163	199	199	242	242	287	287	131	137	196	196	0	0	199	205	0	0	121	121	169	169	98	98
		1472	PE16-1460-1	PE16_1460	2016	Loul_Sessene	14.3	-16.6	Cultivated	Early_flowering	0	146	163	199	199	237	239	280	287	118	129	194	209	260	262	199	205	155	155	125	125	169	179	91	91
		1473	PE16-1460-2	PE16_1460	2016	Loul_Sessene	14.3	-16.6	Cultivated	Early_flowering	0	146	163	199	205	239	241	287	287	129	135	196	209	260	260	204	205	153	155	123	123	169	169	91	91
		1474	PE16-1460-3	PE16_1460	2016	Loul_Sessene	14.3	-16.6	Cultivated	Early_flowering	0	163	163	207	207	241	241	280	287	129	131	196	198	260	260	205	205	153	153	121	123	169	169	91	91
		1475	PE16-1460-4	PE16_1460	2016	Loul_Sessene	14.3	-16.6	Cultivated	Early_flowering	0	146	163	199	201	241	241	287	287	133	133	196	209	260	262	205	205	155	155	121	121	169	169	84	101
		1476	PE16-1460-5	PE16_1460	2016	Loul_Sessene	14.3	-16.6	Cultivated	Early_flowering	0.0833333	146	146	199	199	238	242	280	287	118	131	196	209	260	260	205	205	153	153	0	0	169	169	91	91
		1477	PE16-1460-6	PE16_1460	2016	Loul_Sessene	14.3	-16.6	Cultivated	Early_flowering	0	146	163	199	199	237	241	287	289	131	137	194	209	235	260	199	199	155	155	135	135	166	169	84	91
		1478	PE16-1460-7	PE16_1460	2016	Loul_Sessene	14.3	-16.6	Cultivated	Early_flowering	0.0833333	146	163	199	199	241	241	280	287	118	131	196	209	260	260	199	205	153	153	0	0	166	169	91	98
		1479	PE16-1460-8	PE16_1460	2016	Loul_Sessene	14.3	-16.6	Cultivated	Early_flowering	0	163	163	199	205	241	241	280	287	118	129	209	209	260	260	205	205	155	155	123	123	169	169	91	98
		1480	PE16-1460-9	PE16_1460	2016	Loul_Sessene	14.3	-16.6	Cultivated	Early_flowering	0	146	146	199	203	239	241	287	287	133	135	196	209	260	260	199	205	153	153	135	135	169	169	91	91
		1481	PE16-1460-10	PE16_1460	2016	Loul_Sessene	14.3	-16.6	Cultivated	Early_flowering	0	146	163	199	203	239	241	282	287	129	142	196	209	260	260	199	205	153	155	121	121	169	169	84	91
		1482	PE16-1460-11	PE16_1460	2016	Loul_Sessene	14.3	-16.6	Cultivated	Early_flowering	0	163	163	203	203	242	242	280	287	118	131	209	209	260	260	205	205	155	155	121	129	169	169	91	91
		1483	PE16-1460-12	PE16_1460	2016	Loul_Sessene	14.3	-16.6	Cultivated	Early_flowering	0	146	146	199	203	237	241	287	287	131	131	194	196	260	260	205	205	153	155	135	135	169	169	84	98
		1484	PE16-1460-13	PE16_1460	2016	Loul_Sessene	14.3	-16.6	Cultivated	Early_flowering	0	146	163	199	199	239	242	280	287	118	131	209	209	260	260	199	205	155	155	123	123	169	171	91	98
		1485	PE16-1460-14	PE16_1460	2016	Loul_Sessene	14.3	-16.6	Cultivated	Early_flowering	0	146	163	199	199	241	241	266	287	122	131	196	196	260	260	205	205	153	155	121	121	169	179	91	91
		1486	PE16-1460-15	PE16_1460	2016	Loul_Sessene	14.3	-16.6	Cultivated	Early_flowering	0	163	163	201	203	239	239	287	287	133	135	194	194	260	260	199	199	155	155	123	123	169	169	84	91
		1487	PE16-1460-16	PE16_1460	2016	Loul_Sessene	14.3	-16.6	Cultivated	Early_flowering	0	146	163	203	203	239	241	280	287	118	131	196	196	260	260	199	205	153	155	121	121	169	169	91	91
		1488	PE16-1460-17	PE16_1460	2016	Loul_Sessene	14.3	-16.6	Cultivated	Early_flowering	0	146	163	199	199	239	241	284	287	120	131	196	209	260	260	205	206	155	155	121	121	166	169	84	91
		1489	PE16-1460-18	PE16_1460	2016	Loul_Sessene	14.3	-16.6	Cultivated	Early_flowering	0.0833333	146	146	199	203	0	0	280	287	118	131	194	209	260	260	205	205	153	155	135	135	169	169	91	101
		1490	PE16-1460-19	PE16_1460	2016	Loul_Sessene	14.3	-16.6	Cultivated	Early_flowering	0	146	146	199	199	241	241	287	289	129	131	209	209	260	260	205	205	155	155	123	123	169	179	84	84
		1491	PE16-1460-20	PE16_1460	2016	Loul_Sessene	14.3	-16.6	Cultivated	Early_flowering	0	146	163	199	203	239	241	280	287	118	131	194	196	260	260	199	199	155	155	123	123	169	169	84	84
		1492	PE16-1460-21	PE16_1460	2016	Loul_Sessene	14.3	-16.6	Cultivated	Early_flowering	0	146	163	205	207	241	242	287	287	120	133	196	209	260	265	199	205	153	155	135	135	169	184	84	101
		1493	PE16-1460-22	PE16_1460	2016	Loul_Sessene	14.3	-16.6	Cultivated	Early_flowering	0	146	163	205	207	241	241	269	287	122	131	196	209	260	260	205	205	155	155	121	121	169	169	91	101
		1494	PE16-1460-23	PE16_1460	2016	Loul_Sessene	14.3	-16.6	Cultivated	Early_flowering	0.0833333	163	163	199	199	239	242	287	287	129	133	194	196	235	260	205	205	155	155	0	0	169	169	84	91
		1495	PE16-1460-24	PE16_1460	2016	Loul_Sessene	14.3	-16.6	Cultivated	Early_flowering	0	146	163	203	207	241	241	282	287	124	133	194	194	260	260	199	205	153	155	121	121	169	169	86	91
		1496	PE16-1460-25	PE16_1460	2016	Loul_Sessene	14.3	-16.6	Cultivated	Early_flowering	0	146	146	199	199	239	241	266	287	122	131	196	209	260	262	205	205	153	155	123	123	169	173	84	91
		1497	PE16-1460-26	PE16_1460	2016	Loul_Sessene	14.3	-16.6	Cultivated	Early_flowering	0.0416667	163	163	199	205	0	241	280	283	118	120	196	209	260	260	199	199	155	155	123	123	169	169	84	91
		1498	PE16-1460-27	PE16_1460	2016	Loul_Sessene	14.3	-16.6	Cultivated	Early_flowering	0	146	163	203	205	241	241	266	287	122	133	196	209	260	260	199	205	153	153	121	121	169	175	91	98
		1499	PE16-1460-28	PE16_1460	2016	Loul_Sessene	14.3	-16.6	Cultivated	Early_flowering	0	146	163	199	207	241	241	287	287	131	131	194	196	260	260	205	205	153	155	127	127	169	171	91	91
		1500	PE16-1460-29	PE16_1460	2016	Loul_Sessene	14.3	-16.6	Cultivated	Early_flowering	0	146	163	203	209	237	237	287	287	133	133	194	194	260	260	205	205	155	155	121	121	169	180	84	98
		1501	PE16-1460-30	PE16_1460	2016	Loul_Sessene	14.3	-16.6	Cultivated	Early_flowering	0	146	146	203	203	239	241	269	283	118	120	196	198	260	260	205	205	155	155	121	121	169	180	84	91
		1442	PE16-1490-1	PE16_1490	2016	Segre	14.0333	-15.75	Cultivated	Early_flowering	0	146	163	203	207	239	241	287	287	129	135	194	196	260	260	205	205	155	155	121	121	169	169	98	98
		1443	PE16-1490-2	PE16_1490	2016	Segre	14.0333	-15.75	Cultivated	Early_flowering	0	146	146	199	203	238	241	287	289	129	131	194	209	259	259	205	205	153	155	135	135	169	169	91	98
		1444	PE16-1490-3	PE16_1490	2016	Segre	14.0333	-15.75	Cultivated	Early_flowering	0	146	163	201	203	241	242	269	287	118	133	194	196	260	260	205	205	155	155	135	135	169	169	84	91
		1445	PE16-1490-4	PE16_1490	2016	Segre	14.0333	-15.75	Cultivated	Early_flowering	0	146	163	199	203	242	242	283	287	120	129	209	209	260	262	199	205	155	155	121	121	169	169	84	84
		1446	PE16-1490-5	PE16_1490	2016	Segre	14.0333	-15.75	Cultivated	Early_flowering	0	163	163	199	205	241	242	264	287	122	129	196	196	260	262	199	205	155	155	125	125	169	184	91	91
		1447	PE16-1490-6	PE16_1490	2016	Segre	14.0333	-15.75	Cultivated	Early_flowering	0.0833333	163	163	199	205	239	241	269	280	118	122	194	209	260	260	205	205	155	155	0	0	169	169	84	91
		1448	PE16-1490-7	PE16_1490	2016	Segre	14.0333	-15.75	Cultivated	Early_flowering	0	163	163	205	207	239	241	282	287	122	129	196	209	260	262	199	205	155	155	121	121	166	169	91	98
		1449	PE16-1490-8	PE16_1490	2016	Segre	14.0333	-15.75	Cultivated	Early_flowering	0	146	163	199	203	239	241	280	287	118	129	194	209	260	260	205	205	155	155	121	121	169	169	84	91
		1450	PE16-1490-9	PE16_1490	2016	Segre	14.0333	-15.75	Cultivated	Early_flowering	0	146	163	199	205	239	241	287	287	133	135	194	209	258	260	205	205	153	155	123	123	169	169	84	84
		1451	PE16-1490-10	PE16_1490	2016	Segre	14.0333	-15.75	Cultivated	Early_flowering	0.0833333	146	163	199	209	241	242	269	280	118	122	209	209	260	260	199	199	155	155	0	0	171	173	84	91
		1452	PE16-1490-11	PE16_1490	2016	Segre	14.0333	-15.75	Cultivated	Early_flowering	0	146	146	203	203	239	239	287	287	129	129	196	196	235	262	205	205	155	155	121	121	166	169	84	98
		1453	PE16-1490-12	PE16_1490	2016	Segre	14.0333	-15.75	Cultivated	Early_flowering	0	163	163	205	211	241	241	280	287	118	118	196	209	262	262	205	205	153	155	121	121	169	171	91	98
		1454	PE16-1490-13	PE16_1490	2016	Segre	14.0333	-15.75	Cultivated	Early_flowering	0	146	163	203	205	238	242	282	283	118	120	196	196	258	262	199	205	155	155	121	123	169	169	84	84
		1455	PE16-1490-14	PE16_1490	2016	Segre	14.0333	-15.75	Cultivated	Early_flowering	0	163	163	199	207	239	241	280	287	118	118	194	209	260	260	199	205	155	155	135	135	169	169	84	91
		1456	PE16-1490-15	PE16_1490	2016	Segre	14.0333	-15.75	Cultivated	Early_flowering	0	146	146	203	203	241	241	269	287	122	129	196	196	260	262	205	205	153	153	123	123	169	169	91	91
		1457	PE16-1490-16	PE16_1490	2016	Segre	14.0333	-15.75	Cultivated	Early_flowering	0	146	146	203	205	239	241	282	287	131	133	196	209	260	260	199	205	153	155	121	121	169	169	84	101
		1458	PE16-1490-17	PE16_1490	2016	Segre	14.0333	-15.75	Cultivated	Early_flowering	0	163	163	199	199	241	241	287	287	129	135	196	209	258	260	199	199	153	155	130	130	169	184	84	91
		1459	PE16-1490-18	PE16_1490	2016	Segre	14.0333	-15.75	Cultivated	Early_flowering	0	146	163	203	205	241	241	280	287	118	131	194	196	258	260	205	205	155	155	121	121	169	184	91	91
		1460	PE16-1490-19	PE16_1490	2016	Segre	14.0333	-15.75	Cultivated	Early_flowering	0	146	146	199	201	241	241	287	287	129	131	196	209	260	262	205	205	155	155	121	121	169	169	98	98
		1461	PE16-1490-20	PE16_1490	2016	Segre	14.0333	-15.75	Cultivated	Early_flowering	0	146	163	199	199	241	241	287	287	131	135	196	209	235	235	199	205	153	153	135	135	169	169	91	98
		1462	PE16-1490-21	PE16_1490	2016	Segre	14.0333	-15.75	Cultivated	Early_flowering	0	146	163	199	207	239	241	287	287	133	133	194	196	258	260	199	205	155	155	123	123	169	184	84	98
		1463	PE16-1490-22	PE16_1490	2016	Segre	14.0333	-15.75	Cultivated	Early_flowering	0	146	146	199	209	241	241	287	287	129	131	196	196	260	260	205	205	155	155	121	121	169	169	91	91
		1464	PE16-1490-23	PE16_1490	2016	Segre	14.0333	-15.75	Cultivated	Early_flowering	0	146	163	199	203	241	241	282	287	131	131	196	209	260	262	199	205	155	155	121	121	169	169	91	98
		1465	PE16-1490-24	PE16_1490	2016	Segre	14.0333	-15.75	Cultivated	Early_flowering	0	146	146	199	205	241	242	287	287	135	135	198	209	235	260	205	205	155	155	121	121	169	169	91	91
		1466	PE16-1490-25	PE16_1490	2016	Segre	14.0333	-15.75	Cultivated	Early_flowering	0.0833333	146	163	199	199	241	241	0	0	129	133	196	196	260	260	199	199	155	155	125	125	169	182	91	98
		1467	PE16-1490-26	PE16_1490	2016	Segre	14.0333	-15.75	Cultivated	Early_flowering	0	146	146	203	203	237	237	269	282	118	131	194	209	258	260	199	205	155	155	133	133	166	171	91	98
		1468	PE16-1490-27	PE16_1490	2016	Segre	14.0333	-15.75	Cultivated	Early_flowering	0	146	163	203	203	242	242	287	287	131	131	196	196	260	262	199	205	155	155	121	121	169	175	98	98
		1469	PE16-1490-28	PE16_1490	2016	Segre	14.0333	-15.75	Cultivated	Early_flowering	0.0833333	146	163	199	199	241	242	287	287	129	131	194	209	260	262	205	205	153	155	0	0	184	184	84	91
		1470	PE16-1490-29	PE16_1490	2016	Segre	14.0333	-15.75	Cultivated	Early_flowering	0	163	163	203	203	241	241	287	287	129	129	196	196	258	260	199	199	155	155	135	135	169	169	91	91
		1471	PE16-1490-30	PE16_1490	2016	Segre	14.0333	-15.75	Cultivated	Early_flowering	0	146	146	199	205	241	241	287	287	131	133	196	196	258	260	205	205	153	155	121	121	169	169	84	91
		1502	PE16-1495-1	PE16_1495	2016	Mbiteyenne	13.75	-15.9333	Cultivated	Early_flowering	0	163	163	199	209	242	242	280	287	118	135	196	209	260	260	199	205	155	155	135	135	169	169	98	101
		1503	PE16-1495-2	PE16_1495	2016	Mbiteyenne	13.75	-15.9333	Cultivated	Early_flowering	0	163	163	199	203	239	241	266	287	122	135	194	196	260	260	199	199	155	155	121	125	169	169	84	91
		1504	PE16-1495-3	PE16_1495	2016	Mbiteyenne	13.75	-15.9333	Cultivated	Early_flowering	0	163	163	203	203	237	237	280	280	118	118	194	194	260	260	199	199	155	155	121	121	169	169	84	91
		1505	PE16-1495-4	PE16_1495	2016	Mbiteyenne	13.75	-15.9333	Cultivated	Early_flowering	0	146	163	205	209	241	241	287	287	129	135	196	196	258	260	205	205	155	155	121	121	169	169	91	91
		1506	PE16-1495-5	PE16_1495	2016	Mbiteyenne	13.75	-15.9333	Cultivated	Early_flowering	0	146	146	199	203	241	241	287	287	131	137	209	209	260	262	199	205	153	155	127	127	169	179	91	91
		1507	PE16-1495-6	PE16_1495	2016	Mbiteyenne	13.75	-15.9333	Cultivated	Early_flowering	0	146	146	199	203	239	242	280	287	118	133	196	196	235	260	205	205	155	155	121	123	166	169	84	84
		1508	PE16-1495-7	PE16_1495	2016	Mbiteyenne	13.75	-15.9333	Cultivated	Early_flowering	0	146	163	203	203	241	241	287	287	129	131	196	198	260	260	199	199	153	155	135	137	169	169	84	91
		1509	PE16-1495-8	PE16_1495	2016	Mbiteyenne	13.75	-15.9333	Cultivated	Early_flowering	0.0833333	146	163	199	203	239	241	280	287	118	131	194	196	260	260	205	205	155	155	0	0	169	173	84	98
		1510	PE16-1495-9	PE16_1495	2016	Mbiteyenne	13.75	-15.9333	Cultivated	Early_flowering	0	163	163	205	209	237	241	287	287	129	133	194	196	260	260	199	205	155	155	135	135	166	169	84	91
		1511	PE16-1495-10	PE16_1495	2016	Mbiteyenne	13.75	-15.9333	Cultivated	Early_flowering	0	146	146	199	201	241	241	287	287	131	137	209	209	258	260	205	205	155	155	121	121	169	169	91	101
		1512	PE16-1495-11	PE16_1495	2016	Mbiteyenne	13.75	-15.9333	Cultivated	Early_flowering	0	163	163	205	207	239	241	280	287	118	135	194	196	260	260	205	205	153	153	121	121	166	169	86	91
		1513	PE16-1495-12	PE16_1495	2016	Mbiteyenne	13.75	-15.9333	Cultivated	Early_flowering	0	146	146	203	209	237	241	287	287	131	135	194	209	258	260	199	205	153	155	121	121	169	169	84	84
		1514	PE16-1495-13	PE16_1495	2016	Mbiteyenne	13.75	-15.9333	Cultivated	Early_flowering	0	146	163	199	203	239	242	287	287	133	135	194	196	260	260	199	205	155	155	121	121	169	169	91	91
		1515	PE16-1495-14	PE16_1495	2016	Mbiteyenne	13.75	-15.9333	Cultivated	Early_flowering	0	146	146	199	209	241	241	287	289	131	131	196	209	235	260	205	205	155	155	123	125	169	169	91	101
		1516	PE16-1495-15	PE16_1495	2016	Mbiteyenne	13.75	-15.9333	Cultivated	Early_flowering	0	146	163	199	203	237	237	287	287	131	137	194	194	258	260	199	199	155	155	139	139	166	169	84	84
		1517	PE16-1495-16	PE16_1495	2016	Mbiteyenne	13.75	-15.9333	Cultivated	Early_flowering	0	146	163	199	199	239	241	287	287	135	135	194	196	260	262	199	205	155	155	121	121	169	169	84	84
		1518	PE16-1495-17	PE16_1495	2016	Mbiteyenne	13.75	-15.9333	Cultivated	Early_flowering	0	146	146	199	205	241	241	266	287	122	131	196	209	260	260	199	205	153	153	121	121	169	169	91	91
		1519	PE16-1495-18	PE16_1495	2016	Mbiteyenne	13.75	-15.9333	Cultivated	Early_flowering	0.0833333	146	163	199	203	241	242	269	269	118	122	194	209	235	235	199	205	155	155	0	0	169	184	91	91
		1520	PE16-1495-19	PE16_1495	2016	Mbiteyenne	13.75	-15.9333	Cultivated	Early_flowering	0.0833333	146	146	203	203	241	241	266	287	122	131	196	209	258	260	205	205	153	155	0	0	169	169	91	98
		1521	PE16-1495-20	PE16_1495	2016	Mbiteyenne	13.75	-15.9333	Cultivated	Early_flowering	0	146	146	203	207	241	241	266	280	118	122	196	196	260	260	199	205	153	153	123	123	169	169	91	98
		1522	PE16-1495-21	PE16_1495	2016	Mbiteyenne	13.75	-15.9333	Cultivated	Early_flowering	0	146	163	203	205	239	241	264	282	122	135	196	196	260	262	199	205	155	155	121	121	169	169	84	91
		1523	PE16-1495-22	PE16_1495	2016	Mbiteyenne	13.75	-15.9333	Cultivated	Early_flowering	0	146	163	199	203	239	241	287	287	133	135	194	209	258	258	199	205	153	155	121	121	166	171	84	84
		1524	PE16-1495-23	PE16_1495	2016	Mbiteyenne	13.75	-15.9333	Cultivated	Early_flowering	0	146	163	205	207	239	239	280	287	118	135	194	196	235	260	205	205	155	155	123	123	169	169	91	101
		1525	PE16-1495-24	PE16_1495	2016	Mbiteyenne	13.75	-15.9333	Cultivated	Early_flowering	0	146	146	199	203	239	241	280	287	118	131	194	196	235	260	199	205	155	155	121	121	169	169	84	91
		1526	PE16-1495-25	PE16_1495	2016	Mbiteyenne	13.75	-15.9333	Cultivated	Early_flowering	0	146	146	207	209	239	241	280	287	118	131	194	196	260	260	205	205	155	155	121	121	169	169	84	84
		1527	PE16-1495-26	PE16_1495	2016	Mbiteyenne	13.75	-15.9333	Cultivated	Early_flowering	0	163	163	199	203	239	241	280	287	118	129	194	209	260	260	199	205	155	155	121	121	169	169	91	91
		1528	PE16-1495-27	PE16_1495	2016	Mbiteyenne	13.75	-15.9333	Cultivated	Early_flowering	0	146	146	199	207	239	241	269	282	120	122	209	209	260	260	205	205	153	155	121	121	169	169	91	91
		1529	PE16-1495-28	PE16_1495	2016	Mbiteyenne	13.75	-15.9333	Cultivated	Early_flowering	0	146	146	203	203	237	241	287	287	131	131	194	196	260	260	205	205	153	155	121	121	169	169	84	101
		1530	PE16-1495-29	PE16_1495	2016	Mbiteyenne	13.75	-15.9333	Cultivated	Early_flowering	0	146	163	199	199	239	241	287	287	129	135	194	209	260	260	205	205	155	155	121	121	169	169	84	84
		1531	PE16-1495-30	PE16_1495	2016	Mbiteyenne	13.75	-15.9333	Cultivated	Early_flowering	0.0833333	146	146	203	205	241	241	287	287	135	135	196	196	260	260	205	205	0	0	121	121	169	169	84	84
		1532	PE16-1495-31	PE16_1495	2016	Mbiteyenne	13.75	-15.9333	Cultivated	Early_flowering	0	146	163	203	209	241	241	287	287	122	135	196	196	260	262	199	205	153	153	121	121	169	169	84	91
		189	PE16-1501-1	PE16_1501	2016	Gouye_Diaraf	14.15	-14.8333	Cultivated	Early_flowering	0.0833333	163	163	203	209	0	0	280	282	118	129	194	196	260	260	199	205	155	155	121	129	171	179	91	91
		190	PE16-1501-2	PE16_1501	2016	Gouye_Diaraf	14.15	-14.8333	Cultivated	Early_flowering	0	146	146	207	209	242	242	287	287	126	126	194	196	260	260	205	205	153	155	121	123	169	169	84	91
		191	PE16-1501-3	PE16_1501	2016	Gouye_Diaraf	14.15	-14.8333	Cultivated	Early_flowering	0	146	146	199	201	238	239	287	287	135	137	194	194	260	260	199	205	155	155	121	125	166	169	84	84
		192	PE16-1501-4	PE16_1501	2016	Gouye_Diaraf	14.15	-14.8333	Cultivated	Early_flowering	0	146	146	199	207	241	242	287	287	126	129	196	196	260	260	205	206	153	153	125	125	169	169	91	91
		193	PE16-1501-5	PE16_1501	2016	Gouye_Diaraf	14.15	-14.8333	Cultivated	Early_flowering	0	146	163	199	203	241	242	282	287	131	135	196	209	260	260	199	205	155	155	123	123	169	169	84	101
		194	PE16-1501-6	PE16_1501	2016	Gouye_Diaraf	14.15	-14.8333	Cultivated	Early_flowering	0	146	146	205	207	241	242	264	282	120	135	196	196	260	260	205	205	155	155	135	135	169	169	84	91
		195	PE16-1501-7	PE16_1501	2016	Gouye_Diaraf	14.15	-14.8333	Cultivated	Early_flowering	0	146	146	199	207	241	241	287	287	129	133	196	196	235	260	205	205	155	155	121	123	166	179	91	91
		196	PE16-1501-8	PE16_1501	2016	Gouye_Diaraf	14.15	-14.8333	Cultivated	Early_flowering	0	146	146	203	203	239	241	287	287	131	133	196	196	260	260	205	205	155	155	121	121	169	179	84	91
		197	PE16-1501-9	PE16_1501	2016	Gouye_Diaraf	14.15	-14.8333	Cultivated	Early_flowering	0	146	163	199	207	239	242	266	287	122	129	194	196	235	260	199	199	155	155	121	133	169	173	84	91
		198	PE16-1501-10	PE16_1501	2016	Gouye_Diaraf	14.15	-14.8333	Cultivated	Early_flowering	0	146	163	199	201	239	242	287	287	120	135	194	196	260	260	199	205	155	155	121	121	169	179	84	91
		199	PE16-1501-11	PE16_1501	2016	Gouye_Diaraf	14.15	-14.8333	Cultivated	Early_flowering	0.0833333	146	146	205	207	238	239	264	287	122	135	194	196	260	262	199	205	155	155	0	0	169	169	91	101
		200	PE16-1501-12	PE16_1501	2016	Gouye_Diaraf	14.15	-14.8333	Cultivated	Early_flowering	0.0833333	146	163	199	205	239	242	266	287	122	133	196	209	260	260	199	205	155	155	0	0	169	180	91	91
		201	PE16-1501-13	PE16_1501	2016	Gouye_Diaraf	14.15	-14.8333	Cultivated	Early_flowering	0	146	163	199	203	241	241	266	280	118	122	196	209	258	260	205	205	130	130	123	123	169	169	91	101
		202	PE16-1501-14	PE16_1501	2016	Gouye_Diaraf	14.15	-14.8333	Cultivated	Early_flowering	0.0833333	146	146	199	199	241	241	287	287	131	131	196	196	260	260	205	205	153	153	0	0	166	169	91	91
		203	PE16-1501-15	PE16_1501	2016	Gouye_Diaraf	14.15	-14.8333	Cultivated	Early_flowering	0.0833333	146	163	199	199	241	241	266	287	120	122	194	196	260	260	205	205	0	0	123	123	166	169	84	91
		204	PE16-1501-16	PE16_1501	2016	Gouye_Diaraf	14.15	-14.8333	Cultivated	Early_flowering	0	146	146	199	203	241	241	287	287	118	131	196	209	260	260	205	205	155	155	125	125	166	169	91	91
		205	PE16-1501-17	PE16_1501	2016	Gouye_Diaraf	14.15	-14.8333	Cultivated	Early_flowering	0	146	163	199	201	241	241	266	280	118	122	196	209	260	260	205	205	155	155	135	135	166	169	91	98
		206	PE16-1501-18	PE16_1501	2016	Gouye_Diaraf	14.15	-14.8333	Cultivated	Early_flowering	0.0833333	146	146	199	199	241	242	287	287	131	135	194	196	260	260	199	205	155	155	0	0	166	182	84	91
		207	PE16-1501-19	PE16_1501	2016	Gouye_Diaraf	14.15	-14.8333	Cultivated	Early_flowering	0	146	163	199	203	241	241	283	287	120	133	196	196	260	260	205	205	155	155	121	121	169	169	84	84
		208	PE16-1501-20	PE16_1501	2016	Gouye_Diaraf	14.15	-14.8333	Cultivated	Early_flowering	0.0833333	146	146	199	207	241	241	283	287	120	131	209	209	0	0	199	205	155	155	121	121	169	169	84	86
		209	PE16-1501-21	PE16_1501	2016	Gouye_Diaraf	14.15	-14.8333	Cultivated	Early_flowering	0	146	146	199	203	241	241	287	287	133	133	196	209	260	262	199	205	155	155	121	121	179	179	84	86
		210	PE16-1501-22	PE16_1501	2016	Gouye_Diaraf	14.15	-14.8333	Cultivated	Early_flowering	0	146	146	199	199	241	241	287	287	118	133	196	196	260	260	205	205	153	155	125	125	169	179	84	84
		211	PE16-1501-23	PE16_1501	2016	Gouye_Diaraf	14.15	-14.8333	Cultivated	Early_flowering	0	146	163	199	203	241	241	287	287	133	133	209	209	260	260	205	205	155	155	121	121	169	179	84	84
		212	PE16-1501-24	PE16_1501	2016	Gouye_Diaraf	14.15	-14.8333	Cultivated	Early_flowering	0	146	146	199	199	241	241	283	287	120	120	196	209	260	260	205	205	153	155	125	125	169	179	86	91
		213	PE16-1501-25	PE16_1501	2016	Gouye_Diaraf	14.15	-14.8333	Cultivated	Early_flowering	0	146	146	199	201	241	241	287	287	133	133	209	209	260	260	205	205	153	155	121	127	169	169	84	84
		1052	PE16-1522-1	PE16_1522	2016	Mereto	13.8162	-14.438	Cultivated	Early_flowering	0	163	163	199	205	239	239	287	287	129	133	194	196	260	260	199	205	155	155	121	125	169	179	84	91
		1053	PE16-1522-2	PE16_1522	2016	Mereto	13.8162	-14.438	Cultivated	Early_flowering	0	146	163	201	205	238	238	280	287	118	131	194	196	260	260	205	205	155	155	121	121	169	169	84	101
		1054	PE16-1522-3	PE16_1522	2016	Mereto	13.8162	-14.438	Cultivated	Early_flowering	0	146	146	201	203	238	241	264	287	120	129	194	196	260	260	205	206	155	155	135	135	169	169	91	91
		1055	PE16-1522-4	PE16_1522	2016	Mereto	13.8162	-14.438	Cultivated	Early_flowering	0	163	163	197	203	240	240	280	282	118	120	196	209	235	260	199	199	155	155	129	135	166	182	91	101
		1056	PE16-1522-5	PE16_1522	2016	Mereto	13.8162	-14.438	Cultivated	Early_flowering	0.0833333	163	163	205	213	236	241	266	287	122	133	196	198	260	260	205	205	155	155	0	0	169	179	91	91
		1057	PE16-1522-6	PE16_1522	2016	Mereto	13.8162	-14.438	Cultivated	Early_flowering	0	163	163	199	205	241	241	287	287	133	137	196	209	258	260	199	205	155	155	121	121	169	169	91	91
		1058	PE16-1522-7	PE16_1522	2016	Mereto	13.8162	-14.438	Cultivated	Early_flowering	0	163	163	203	207	239	241	287	287	133	135	194	196	260	260	205	205	155	155	123	123	169	179	84	101
		1059	PE16-1522-8	PE16_1522	2016	Mereto	13.8162	-14.438	Cultivated	Early_flowering	0	163	163	199	211	241	241	266	287	122	137	196	209	260	260	205	205	155	155	121	121	166	169	91	91
		1060	PE16-1522-9	PE16_1522	2016	Mereto	13.8162	-14.438	Cultivated	Early_flowering	0	146	146	205	211	239	241	283	287	120	135	194	209	260	260	199	205	155	155	121	121	169	169	91	91
		1061	PE16-1522-10	PE16_1522	2016	Mereto	13.8162	-14.438	Cultivated	Early_flowering	0	146	163	199	211	241	241	287	287	129	129	196	209	262	262	204	205	155	155	121	121	169	169	84	91
		1070	PE16-1522-11	PE16_1522	2016	Mereto	13.8162	-14.438	Cultivated	Early_flowering	0	163	163	199	205	239	242	264	287	120	131	196	209	258	260	205	206	155	155	121	121	166	169	84	91
		1071	PE16-1522-12	PE16_1522	2016	Mereto	13.8162	-14.438	Cultivated	Early_flowering	0	146	146	203	207	242	242	264	287	122	133	196	209	260	260	204	205	155	155	135	135	166	179	98	98
		1072	PE16-1522-13	PE16_1522	2016	Mereto	13.8162	-14.438	Cultivated	Early_flowering	0	146	163	203	203	239	239	280	287	118	133	194	209	260	260	205	205	155	155	121	121	166	169	84	98
		1073	PE16-1522-14	PE16_1522	2016	Mereto	13.8162	-14.438	Cultivated	Early_flowering	0.0833333	146	146	201	203	239	241	287	287	133	135	194	209	260	262	205	205	155	155	0	0	169	169	84	91
		1074	PE16-1522-15	PE16_1522	2016	Mereto	13.8162	-14.438	Cultivated	Early_flowering	0	146	146	199	199	238	241	287	287	131	133	194	196	260	260	205	205	155	155	121	121	166	169	84	101
		1075	PE16-1522-16	PE16_1522	2016	Mereto	13.8162	-14.438	Cultivated	Early_flowering	0	146	163	199	199	240	240	266	280	118	122	194	209	235	258	199	205	153	155	123	123	169	173	91	101
		1076	PE16-1522-17	PE16_1522	2016	Mereto	13.8162	-14.438	Cultivated	Early_flowering	0	163	163	199	203	239	241	280	287	118	129	209	209	260	260	199	205	155	155	121	125	169	169	91	91
		1077	PE16-1522-18	PE16_1522	2016	Mereto	13.8162	-14.438	Cultivated	Early_flowering	0	163	163	205	205	239	241	287	287	131	137	196	196	260	260	205	205	155	155	129	129	166	169	98	101
		1078	PE16-1522-19	PE16_1522	2016	Mereto	13.8162	-14.438	Cultivated	Early_flowering	0	146	163	203	203	241	242	280	282	118	135	209	209	260	260	199	199	155	155	121	121	169	182	91	91
		1079	PE16-1522-20	PE16_1522	2016	Mereto	13.8162	-14.438	Cultivated	Early_flowering	0	146	146	199	211	239	242	282	287	131	133	196	209	260	260	205	205	155	155	121	129	169	179	84	84
		123	PE16-1533-1	PE16_1533	2016	Mbailadji	14.2667	-12.7667	Cultivated	Early_flowering	0	146	163	199	209	241	241	287	287	133	133	194	196	260	260	199	205	155	155	135	135	169	169	84	98
		124	PE16-1533-2	PE16_1533	2016	Mbailadji	14.2667	-12.7667	Cultivated	Early_flowering	0	163	163	199	199	236	240	287	287	126	131	194	209	260	262	199	205	155	155	121	121	169	179	91	91
		125	PE16-1533-3	PE16_1533	2016	Mbailadji	14.2667	-12.7667	Cultivated	Early_flowering	0	146	163	199	199	241	241	280	287	118	129	196	209	260	260	205	205	153	153	121	123	169	169	91	98
		126	PE16-1533-4	PE16_1533	2016	Mbailadji	14.2667	-12.7667	Cultivated	Early_flowering	0	146	163	199	201	241	241	280	287	118	135	196	209	260	260	199	199	155	155	143	143	169	179	91	101
		127	PE16-1533-5	PE16_1533	2016	Mbailadji	14.2667	-12.7667	Cultivated	Early_flowering	0	146	146	199	199	241	242	280	287	118	120	196	196	260	262	199	205	153	155	135	135	169	169	91	91
		128	PE16-1533-6	PE16_1533	2016	Mbailadji	14.2667	-12.7667	Cultivated	Early_flowering	0	146	163	201	203	241	242	287	287	131	135	196	198	235	260	205	205	155	155	121	121	169	169	91	98
		129	PE16-1533-7	PE16_1533	2016	Mbailadji	14.2667	-12.7667	Cultivated	Early_flowering	0	163	163	199	201	241	242	266	266	122	122	198	198	260	260	205	205	155	155	125	125	169	184	84	98
		130	PE16-1533-8	PE16_1533	2016	Mbailadji	14.2667	-12.7667	Cultivated	Early_flowering	0	146	163	199	207	240	242	282	287	131	135	196	196	260	260	205	205	155	155	121	121	169	169	91	91
		131	PE16-1533-9	PE16_1533	2016	Mbailadji	14.2667	-12.7667	Cultivated	Early_flowering	0	146	146	201	205	238	241	287	287	131	135	194	196	258	260	205	205	155	155	123	123	166	169	84	91
		132	PE16-1533-10	PE16_1533	2016	Mbailadji	14.2667	-12.7667	Cultivated	Early_flowering	0	163	163	203	205	241	241	287	287	133	133	194	196	260	260	205	205	155	155	121	125	169	169	84	91
		133	PE16-1533-11	PE16_1533	2016	Mbailadji	14.2667	-12.7667	Cultivated	Early_flowering	0	146	163	199	211	239	241	287	287	131	137	196	196	260	260	205	205	155	155	123	123	169	169	98	98
		134	PE16-1533-12	PE16_1533	2016	Mbailadji	14.2667	-12.7667	Cultivated	Early_flowering	0	146	163	201	209	240	241	280	287	118	131	194	196	260	260	205	205	155	155	121	121	169	169	84	91
		135	PE16-1533-13	PE16_1533	2016	Mbailadji	14.2667	-12.7667	Cultivated	Early_flowering	0	146	146	203	207	241	242	287	289	131	133	196	196	235	260	205	205	155	155	121	121	171	179	84	91
		136	PE16-1533-14	PE16_1533	2016	Mbailadji	14.2667	-12.7667	Cultivated	Early_flowering	0	146	163	199	203	241	242	283	287	120	129	196	196	260	260	205	205	153	155	125	125	169	169	84	98
		137	PE16-1533-15	PE16_1533	2016	Mbailadji	14.2667	-12.7667	Cultivated	Early_flowering	0	163	163	199	207	240	241	287	287	131	135	196	196	260	260	199	205	155	155	121	121	169	179	91	91
		138	PE16-1533-16	PE16_1533	2016	Mbailadji	14.2667	-12.7667	Cultivated	Early_flowering	0	146	163	203	209	241	241	280	287	118	129	196	196	258	260	205	205	153	153	121	121	169	169	91	91
		139	PE16-1533-17	PE16_1533	2016	Mbailadji	14.2667	-12.7667	Cultivated	Early_flowering	0	146	163	199	207	238	242	283	287	131	131	194	196	260	260	205	205	155	155	121	121	169	169	84	84
		140	PE16-1533-18	PE16_1533	2016	Mbailadji	14.2667	-12.7667	Cultivated	Early_flowering	0	146	163	199	203	241	242	287	287	120	131	196	196	260	260	199	205	155	155	121	121	169	169	91	98
		141	PE16-1533-19	PE16_1533	2016	Mbailadji	14.2667	-12.7667	Cultivated	Early_flowering	0	146	163	199	199	241	242	280	282	118	118	196	196	235	260	199	199	155	155	123	123	169	169	91	91
		142	PE16-1533-20	PE16_1533	2016	Mbailadji	14.2667	-12.7667	Cultivated	Early_flowering	0	146	146	207	211	238	241	280	287	118	129	194	198	260	262	199	205	155	155	121	121	169	169	84	98
		143	PE16-1533-21	PE16_1533	2016	Mbailadji	14.2667	-12.7667	Cultivated	Early_flowering	0	163	163	199	203	240	242	280	287	129	131	196	198	260	260	205	205	155	155	121	125	169	169	91	91
		144	PE16-1533-22	PE16_1533	2016	Mbailadji	14.2667	-12.7667	Cultivated	Early_flowering	0	146	163	199	203	238	240	282	287	124	129	194	209	237	260	199	205	155	155	121	121	169	171	84	91
		145	PE16-1533-23	PE16_1533	2016	Mbailadji	14.2667	-12.7667	Cultivated	Early_flowering	0.0833333	146	146	201	203	241	242	283	287	120	135	196	196	235	260	199	205	155	155	0	0	169	169	91	91
		146	PE16-1533-24	PE16_1533	2016	Mbailadji	14.2667	-12.7667	Cultivated	Early_flowering	0	146	163	199	201	241	241	280	287	118	129	196	196	260	262	205	205	155	155	121	121	169	169	84	98
		147	PE16-1533-25	PE16_1533	2016	Mbailadji	14.2667	-12.7667	Cultivated	Early_flowering	0	146	146	199	207	239	242	280	280	118	118	196	196	260	260	205	205	155	155	121	121	169	169	91	91
		148	PE16-1533-26	PE16_1533	2016	Mbailadji	14.2667	-12.7667	Cultivated	Early_flowering	0	146	146	199	199	241	242	287	287	129	131	196	196	260	265	205	206	153	153	125	125	169	179	91	98
		149	PE16-1533-27	PE16_1533	2016	Mbailadji	14.2667	-12.7667	Cultivated	Early_flowering	0	146	146	201	201	241	241	287	287	131	131	196	196	260	260	199	205	155	155	125	125	169	169	91	91
		150	PE16-1533-28	PE16_1533	2016	Mbailadji	14.2667	-12.7667	Cultivated	Early_flowering	0	146	163	203	209	241	241	287	287	129	129	194	198	260	260	199	199	155	155	123	123	166	169	84	91
		151	PE16-1533-29	PE16_1533	2016	Mbailadji	14.2667	-12.7667	Cultivated	Early_flowering	0	146	146	197	207	236	241	287	287	131	131	196	198	260	260	205	205	155	155	125	125	166	169	84	84
		152	PE16-1533-30	PE16_1533	2016	Mbailadji	14.2667	-12.7667	Cultivated	Early_flowering	0	146	146	203	203	241	241	280	280	118	118	196	196	260	260	205	205	155	155	135	135	169	169	91	101
		1420	PE16-1539-1	PE16_1539	2016	Sinthiou_bocar_aly	14.2333	-13.5667	Cultivated	Early_flowering	0	146	146	203	211	242	242	282	287	120	135	196	196	260	260	205	205	155	155	130	135	166	169	84	91
		1421	PE16-1539-2	PE16_1539	2016	Sinthiou_bocar_aly	14.2333	-13.5667	Cultivated	Early_flowering	0	163	163	203	203	241	241	287	287	131	131	196	196	260	260	205	205	153	153	121	125	166	171	98	98
		1422	PE16-1539-3	PE16_1539	2016	Sinthiou_bocar_aly	14.2333	-13.5667	Cultivated	Early_flowering	0.0833333	146	146	199	211	241	241	280	287	118	131	196	196	260	260	205	205	155	155	0	0	166	179	91	98
		1423	PE16-1539-4	PE16_1539	2016	Sinthiou_bocar_aly	14.2333	-13.5667	Cultivated	Early_flowering	0	146	146	199	203	238	242	266	289	122	129	194	196	260	262	199	205	153	155	121	125	169	169	84	84
		1424	PE16-1539-5	PE16_1539	2016	Sinthiou_bocar_aly	14.2333	-13.5667	Cultivated	Early_flowering	0	146	163	199	203	236	241	283	287	133	139	196	209	260	260	199	205	155	155	121	121	169	171	84	91
		1425	PE16-1539-6	PE16_1539	2016	Sinthiou_bocar_aly	14.2333	-13.5667	Cultivated	Early_flowering	0	163	163	199	201	238	239	282	287	124	129	194	196	258	260	205	205	155	155	129	135	166	179	84	98
		1426	PE16-1539-7	PE16_1539	2016	Sinthiou_bocar_aly	14.2333	-13.5667	Cultivated	Early_flowering	0	146	146	203	203	241	241	287	287	129	133	196	196	260	260	199	205	130	130	121	121	166	169	91	91
		1427	PE16-1539-8	PE16_1539	2016	Sinthiou_bocar_aly	14.2333	-13.5667	Cultivated	Early_flowering	0	146	146	199	203	238	241	282	287	124	133	194	196	260	260	205	205	130	155	121	127	166	169	84	91
		1428	PE16-1539-9	PE16_1539	2016	Sinthiou_bocar_aly	14.2333	-13.5667	Cultivated	Early_flowering	0	146	146	203	207	238	238	282	287	124	129	194	198	260	260	205	205	155	155	121	121	166	169	84	84
		1429	PE16-1539-10	PE16_1539	2016	Sinthiou_bocar_aly	14.2333	-13.5667	Cultivated	Early_flowering	0	146	146	205	207	238	239	287	289	129	131	194	196	260	260	205	205	155	155	135	135	169	169	84	84
		1430	PE16-1539-11	PE16_1539	2016	Sinthiou_bocar_aly	14.2333	-13.5667	Cultivated	Early_flowering	0	146	163	199	207	241	241	287	287	131	133	196	196	260	260	205	205	155	155	125	135	169	169	91	91
		1431	PE16-1539-12	PE16_1539	2016	Sinthiou_bocar_aly	14.2333	-13.5667	Cultivated	Early_flowering	0	163	163	199	209	242	244	282	287	131	135	198	209	258	260	199	205	155	155	121	121	166	169	91	91
		1432	PE16-1539-13	PE16_1539	2016	Sinthiou_bocar_aly	14.2333	-13.5667	Cultivated	Early_flowering	0	163	163	203	209	241	242	280	287	118	129	198	209	258	260	199	205	155	155	127	127	169	169	91	91
		1433	PE16-1539-14	PE16_1539	2016	Sinthiou_bocar_aly	14.2333	-13.5667	Cultivated	Early_flowering	0	146	163	199	205	241	241	280	287	118	129	196	196	260	260	199	205	155	155	125	125	169	169	84	91
		1434	PE16-1539-15	PE16_1539	2016	Sinthiou_bocar_aly	14.2333	-13.5667	Cultivated	Early_flowering	0	146	146	203	203	241	241	287	287	131	131	196	198	260	260	199	205	155	155	121	121	166	169	91	98
		1435	PE16-1539-16	PE16_1539	2016	Sinthiou_bocar_aly	14.2333	-13.5667	Cultivated	Early_flowering	0	146	146	203	203	238	241	282	287	124	131	194	198	260	260	204	205	155	155	121	121	169	169	84	91
		1157	PE16-1587-7	PE16_1587	2016	Neteboulou	13.5821	-13.7821	Cultivated	Late_flowering	0	146	146	199	207	238	239	280	283	118	137	194	196	260	260	199	199	153	155	121	121	166	166	101	101
		1158	PE16-1587-8	PE16_1587	2016	Neteboulou	13.5821	-13.7821	Cultivated	Late_flowering	0.0833333	146	146	199	205	239	239	287	287	120	120	194	246	260	260	0	0	155	155	121	121	166	169	91	101
		1159	PE16-1587-9	PE16_1587	2016	Neteboulou	13.5821	-13.7821	Cultivated	Late_flowering	0	146	146	205	207	239	241	282	282	135	135	194	194	260	260	199	199	155	155	121	127	166	169	91	91
		1160	PE16-1587-10	PE16_1587	2016	Neteboulou	13.5821	-13.7821	Cultivated	Late_flowering	0	146	146	199	205	238	241	283	283	137	137	196	209	260	260	199	199	155	155	129	129	169	180	86	91
		1161	PE16-1587-11	PE16_1587	2016	Neteboulou	13.5821	-13.7821	Cultivated	Late_flowering	0	146	146	199	207	239	242	264	283	120	137	196	196	260	260	199	199	153	155	121	121	166	179	84	86
		1162	PE16-1587-12	PE16_1587	2016	Neteboulou	13.5821	-13.7821	Cultivated	Late_flowering	0	146	146	201	201	239	241	280	283	118	139	196	209	260	260	199	199	153	153	121	121	166	169	84	84
		1175	PE16-1637-1	PE16_1637	2016	Niaguis	12.5696	-16.1658	Cultivated	Late_flowering	0	146	146	199	203	241	241	280	283	131	131	194	209	260	260	199	199	155	155	121	121	166	166	86	86
		1176	PE16-1637-2	PE16_1637	2016	Niaguis	12.5696	-16.1658	Cultivated	Late_flowering	0	146	146	205	205	241	242	280	287	131	131	194	209	260	260	199	199	155	155	121	121	180	180	84	84
		1177	PE16-1637-3	PE16_1637	2016	Niaguis	12.5696	-16.1658	Cultivated	Late_flowering	0	146	146	201	205	241	242	287	287	118	131	196	209	260	260	199	199	153	153	121	121	169	180	84	86
		1178	PE16-1637-4	PE16_1637	2016	Niaguis	12.5696	-16.1658	Cultivated	Late_flowering	0	146	146	199	205	241	241	280	287	118	131	209	209	260	260	199	199	155	155	121	127	166	166	84	86
		1179	PE16-1637-5	PE16_1637	2016	Niaguis	12.5696	-16.1658	Cultivated	Late_flowering	0	146	146	199	205	239	242	280	287	118	129	196	209	260	260	199	199	155	155	121	121	166	180	91	101
		1180	PE16-1637-6	PE16_1637	2016	Niaguis	12.5696	-16.1658	Cultivated	Late_flowering	0	146	163	201	205	241	242	280	280	118	118	196	196	260	260	199	199	155	155	121	127	166	169	86	86
		1181	PE16-1637-7	PE16_1637	2016	Niaguis	12.5696	-16.1658	Cultivated	Late_flowering	0	146	163	203	205	241	243	264	280	122	122	194	194	260	260	199	199	155	155	121	121	179	179	86	91
		1182	PE16-1637-8	PE16_1637	2016	Niaguis	12.5696	-16.1658	Cultivated	Late_flowering	0	146	146	199	199	238	241	264	282	120	122	194	196	260	260	199	205	155	155	121	121	166	180	86	91
		1183	PE16-1637-9	PE16_1637	2016	Niaguis	12.5696	-16.1658	Cultivated	Late_flowering	0	163	163	201	201	241	241	266	266	120	120	196	196	260	260	199	199	155	155	121	121	166	166	91	91
		1184	PE16-1637-10	PE16_1637	2016	Niaguis	12.5696	-16.1658	Cultivated	Late_flowering	0	146	163	199	201	241	241	287	287	118	118	196	196	260	260	199	199	155	155	121	121	169	169	84	84
		1185	PE16-1637-11	PE16_1637	2016	Niaguis	12.5696	-16.1658	Cultivated	Late_flowering	0	146	163	201	201	239	244	282	287	118	135	194	196	260	260	199	199	155	155	121	127	169	180	86	91
		1186	PE16-1637-12	PE16_1637	2016	Niaguis	12.5696	-16.1658	Cultivated	Late_flowering	0	146	146	203	203	238	238	287	287	129	129	196	196	260	260	199	199	155	155	121	121	180	180	101	101
		1187	PE16-1637-13	PE16_1637	2016	Niaguis	12.5696	-16.1658	Cultivated	Late_flowering	0	146	146	199	201	242	242	280	280	118	118	209	209	260	260	199	199	155	155	121	121	180	180	91	101
		Afe1-1	Afe1-1	Afe1	2016	Afe	15.214	-15.5599	Wild	Wild	0	163	163	199	199	238	241	282	282	122	135	209	209	262	264	205	206	153	155	133	143	166	169	89	89
		Afe1-2	Afe1-2	Afe1	2016	Afe	15.214	-15.5599	Wild	Wild	0	163	163	197	203	239	245	266	287	120	135	196	209	258	265	205	205	155	155	127	127	170	176	86	89
		Afe1-3	Afe1-3	Afe1	2016	Afe	15.214	-15.5599	Wild	Wild	0	163	163	197	201	239	241	282	287	124	131	209	209	260	264	205	206	153	153	123	129	171	173	89	89
		Afe1-4	Afe1-4	Afe1	2016	Afe	15.214	-15.5599	Wild	Wild	0.25	163	163	199	205	239	239	262	266	120	122	0	0	0	0	0	0	153	153	127	127	166	171	89	89
		Afe1-5	Afe1-5	Afe1	2016	Afe	15.214	-15.5599	Wild	Wild	0.0833333	0	0	201	205	239	245	266	268	120	120	209	209	239	256	204	205	155	155	121	127	166	169	89	91
		Afe1-6	Afe1-6	Afe1	2016	Afe	15.214	-15.5599	Wild	Wild	0	161	163	199	201	239	239	264	282	120	122	209	209	225	260	176	205	153	155	133	133	171	173	86	91
		Afe1-7	Afe1-7	Afe1	2016	Afe	15.214	-15.5599	Wild	Wild	0	163	163	197	201	239	239	266	282	122	122	209	209	231	233	176	199	153	153	123	129	171	171	84	91
		Afe1-8	Afe1-8	Afe1	2016	Afe	15.214	-15.5599	Wild	Wild	0	163	163	199	205	239	239	262	266	120	122	209	242	260	265	205	205	153	153	127	127	166	171	89	89
		Afe1-9	Afe1-9	Afe1	2016	Afe	15.214	-15.5599	Wild	Wild	0	163	163	201	201	239	239	264	282	122	122	194	209	260	264	176	204	153	153	123	123	166	166	89	91
		Afe1-10	Afe1-10	Afe1	2016	Afe	15.214	-15.5599	Wild	Wild	0	163	163	199	201	238	239	264	268	122	122	209	209	260	264	204	205	153	153	123	123	169	171	89	89
		Afe1-11	Afe1-11	Afe1	2016	Afe	15.214	-15.5599	Wild	Wild	0	163	163	201	205	239	239	266	282	120	120	209	242	262	265	203	205	153	153	123	127	169	170	84	84
		Afe1-12	Afe1-12	Afe1	2016	Afe	15.214	-15.5599	Wild	Wild	0	161	163	199	201	239	239	264	282	120	122	209	209	225	260	176	205	153	155	133	133	171	173	86	91
		Afe1-13	Afe1-13	Afe1	2016	Afe	15.214	-15.5599	Wild	Wild	0	163	163	199	199	239	241	264	266	122	124	209	209	239	265	205	205	153	155	123	123	166	170	89	101
		Afe1-14	Afe1-14	Afe1	2016	Afe	15.214	-15.5599	Wild	Wild	0.0833333	163	163	197	197	239	239	268	282	0	0	209	209	262	264	204	205	153	153	125	127	166	171	89	89
		B1-1	B1-1	B1	2016	Banghadj	14.8627	-16.6585	Wild	Wild	0	146	163	205	205	238	238	262	283	118	122	209	209	260	260	205	205	150	150	123	123	171	176	86	104
		B1-2	B1-2	B1	2016	Banghadj	14.8627	-16.6585	Wild	Wild	0	163	163	197	197	239	243	266	283	118	120	209	242	260	260	206	206	153	153	125	127	171	187	91	104
		B1-3	B1-3	B1	2016	Banghadj	14.8627	-16.6585	Wild	Wild	0	163	163	199	201	239	245	264	282	122	122	196	209	239	258	176	205	153	153	123	129	166	173	84	84
		B1-4	B1-4	B1	2016	Banghadj	14.8627	-16.6585	Wild	Wild	0	146	146	203	205	238	241	262	280	118	122	194	209	260	262	199	205	150	153	121	125	166	169	91	104
		B1-5	B1-5	B1	2016	Banghadj	14.8627	-16.6585	Wild	Wild	0	163	163	197	201	239	239	283	283	122	122	209	209	223	256	206	206	153	153	125	125	166	166	89	89
		B1-6	B1-6	B1	2016	Banghadj	14.8627	-16.6585	Wild	Wild	0	163	163	197	201	239	239	266	282	122	124	209	209	258	260	203	213	153	153	123	123	166	171	89	89
		B1-7	B1-7	B1	2016	Banghadj	14.8627	-16.6585	Wild	Wild	0	163	163	197	197	239	239	266	283	118	122	209	242	262	262	205	206	153	153	125	130	166	171	84	89
		B1-8	B1-8	B1	2016	Banghadj	14.8627	-16.6585	Wild	Wild	0	163	163	197	197	241	243	262	282	120	122	209	209	260	260	204	205	153	153	123	130	169	171	89	104
		B1-9	B1-9	B1	2016	Banghadj	14.8627	-16.6585	Wild	Wild	0	146	163	205	205	239	241	262	266	122	122	209	209	260	262	205	205	153	153	125	125	166	169	89	89
		B1-10	B1-10	B1	2016	Banghadj	14.8627	-16.6585	Wild	Wild	0	163	163	199	201	239	240	266	282	120	120	209	209	260	265	206	206	153	153	125	130	169	169	84	89
		B1-11	B1-11	B1	2016	Banghadj	14.8627	-16.6585	Wild	Wild	0	163	163	197	199	241	241	266	282	120	122	209	209	262	264	204	205	153	153	129	139	169	171	84	86
		B1-12	B1-12	B1	2016	Banghadj	14.8627	-16.6585	Wild	Wild	0	146	163	197	197	239	243	266	283	118	122	209	209	260	262	205	206	153	153	125	125	166	171	89	104
		B1-13	B1-13	B1	2016	Banghadj	14.8627	-16.6585	Wild	Wild	0	163	163	197	201	239	239	266	283	120	122	209	209	223	256	205	206	153	153	125	129	166	173	89	101
		B1-14	B1-14	B1	2016	Banghadj	14.8627	-16.6585	Wild	Wild	0	163	163	199	199	239	243	264	266	122	122	209	209	239	260	199	205	153	153	123	123	166	171	84	101
		B1-15	B1-15	B1	2016	Banghadj	14.8627	-16.6585	Wild	Wild	0	146	163	205	209	239	241	266	287	122	131	196	209	258	260	205	205	153	153	143	143	169	169	84	84
		B1-16	B1-16	B1	2016	Banghadj	14.8627	-16.6585	Wild	Wild	0	163	163	197	201	239	245	266	266	122	122	209	209	256	265	204	204	150	150	123	130	166	169	86	89
		B1-17	B1-17	B1	2016	Banghadj	14.8627	-16.6585	Wild	Wild	0	163	163	197	201	239	243	266	266	120	122	209	209	260	262	205	205	153	153	123	123	169	173	84	104
		B1-18	B1-18	B1	2016	Banghadj	14.8627	-16.6585	Wild	Wild	0	163	163	201	201	238	239	266	266	120	120	209	209	260	260	205	205	150	150	130	139	169	171	84	104
		B1-19	B1-19	B1	2016	Banghadj	14.8627	-16.6585	Wild	Wild	0	163	163	197	197	238	241	262	282	122	122	209	209	260	260	205	205	150	150	125	129	166	170	84	104
		B1-20	B1-20	B1	2016	Banghadj	14.8627	-16.6585	Wild	Wild	0.0833333	163	163	199	205	239	239	266	283	118	120	209	209	258	260	204	205	153	153	0	0	171	171	84	86
		B1-21	B1-21	B1	2016	Banghadj	14.8627	-16.6585	Wild	Wild	0	163	163	205	205	239	243	266	287	118	120	209	242	260	260	204	205	153	155	125	127	166	171	84	104
		B1-22	B1-22	B1	2016	Banghadj	14.8627	-16.6585	Wild	Wild	0	163	163	197	201	239	239	283	283	122	122	209	209	223	256	206	206	153	153	125	129	166	173	89	101
		B1-23	B1-23	B1	2016	Banghadj	14.8627	-16.6585	Wild	Wild	0	163	163	199	199	239	241	266	266	122	122	209	209	258	265	204	205	153	153	123	123	171	180	84	89
		B1-24	B1-24	B1	2016	Banghadj	14.8627	-16.6585	Wild	Wild	0	161	163	197	205	238	239	266	266	120	122	209	209	260	260	202	205	150	153	125	125	166	169	89	104
		B1-25	B1-25	B1	2016	Banghadj	14.8627	-16.6585	Wild	Wild	0	163	163	197	199	239	239	266	266	122	124	196	209	225	258	205	206	155	155	123	125	171	180	84	101
		B1-26	B1-26	B1	2016	Banghadj	14.8627	-16.6585	Wild	Wild	0	163	163	205	205	239	243	262	282	122	124	209	209	258	260	204	204	153	153	125	125	166	173	89	104
		B1-27	B1-27	B1	2016	Banghadj	14.8627	-16.6585	Wild	Wild	0	146	163	205	205	238	238	262	283	118	122	209	209	260	260	205	205	150	150	123	123	171	176	86	104
		Bou1-1	Bou1-1	Bou1	2016	Touba_Belel	15.0074	-15.8734	Wild	Wild	0	163	163	201	201	239	239	266	266	120	122	209	209	233	233	205	206	153	153	125	125	166	175	84	84
		Bou1-2	Bou1-2	Bou1	2016	Touba_Belel	15.0074	-15.8734	Wild	Wild	0	163	163	197	201	239	242	266	282	122	122	209	209	233	233	199	204	153	153	123	123	166	170	84	89
		Bou1-3	Bou1-3	Bou1	2016	Touba_Belel	15.0074	-15.8734	Wild	Wild	0	163	163	200	201	239	241	269	269	122	122	209	209	256	264	199	205	153	153	125	125	173	175	84	89
		Bou1-4	Bou1-4	Bou1	2016	Touba_Belel	15.0074	-15.8734	Wild	Wild	0	163	163	199	201	239	241	282	287	120	135	209	209	225	225	205	205	153	153	123	129	170	171	84	84
		Bou1-5	Bou1-5	Bou1	2016	Touba_Belel	15.0074	-15.8734	Wild	Wild	0.0833333	163	163	199	201	239	239	269	282	122	124	209	242	233	262	205	205	153	153	125	130	0	0	84	89
		Bou1-6	Bou1-6	Bou1	2016	Touba_Belel	15.0074	-15.8734	Wild	Wild	0	146	163	201	205	243	243	266	269	122	122	209	209	258	260	204	206	153	155	123	125	173	173	86	107
		Bou1-7	Bou1-7	Bou1	2016	Touba_Belel	15.0074	-15.8734	Wild	Wild	0.25	0	0	199	199	239	243	0	0	0	0	209	209	260	265	199	205	153	153	125	125	166	175	84	91
		Bou1-8	Bou1-8	Bou1	2016	Touba_Belel	15.0074	-15.8734	Wild	Wild	0.0833333	146	163	201	203	239	243	266	287	120	131	209	209	256	260	0	0	153	153	125	125	166	175	84	84
		Bou1-9	Bou1-9	Bou1	2016	Touba_Belel	15.0074	-15.8734	Wild	Wild	0	163	163	201	205	243	245	264	282	122	122	196	209	264	265	205	205	155	155	123	129	169	170	89	107
		Bou1-10	Bou1-10	Bou1	2016	Touba_Belel	15.0074	-15.8734	Wild	Wild	0	146	163	197	201	239	241	266	282	120	122	209	209	258	265	206	206	153	153	125	125	173	173	91	107
		Bou1-11	Bou1-11	Bou1	2016	Touba_Belel	15.0074	-15.8734	Wild	Wild	0	163	163	197	197	239	239	264	266	122	122	209	209	262	265	205	205	153	153	123	127	171	175	84	89
		Bou1-12	Bou1-12	Bou1	2016	Touba_Belel	15.0074	-15.8734	Wild	Wild	0	163	163	199	201	239	241	266	283	120	122	196	209	258	260	184	205	153	153	125	125	166	170	89	89
		Bou1-13	Bou1-13	Bou1	2016	Touba_Belel	15.0074	-15.8734	Wild	Wild	0	146	163	203	207	239	239	282	282	120	124	209	242	252	260	204	205	153	153	123	127	170	170	89	89
		Bou1-14	Bou1-14	Bou1	2016	Touba_Belel	15.0074	-15.8734	Wild	Wild	0	163	163	201	205	241	243	266	282	120	122	196	209	258	264	199	205	153	153	129	129	166	169	89	89
		Bou1-15	Bou1-15	Bou1	2016	Touba_Belel	15.0074	-15.8734	Wild	Wild	0.0833333	163	163	200	201	239	241	269	269	122	122	209	209	256	264	199	205	0	0	125	125	173	175	84	89
		Bou1-16	Bou1-16	Bou1	2016	Touba_Belel	15.0074	-15.8734	Wild	Wild	0	146	163	201	203	239	241	266	282	122	122	209	209	256	256	204	205	155	155	123	127	169	173	84	91
		D1-2	D1-2	D1	2016	Diofor	14.1642	-16.6622	Wild	Wild	0	163	163	199	203	239	239	266	282	122	122	209	209	260	260	205	206	153	153	133	135	169	169	84	89
		D2-1	D2-1	D2	2016	Diofor	14.1642	-16.6622	Wild	Wild	0	163	163	197	199	239	239	266	282	120	124	209	209	262	262	176	205	153	153	135	135	169	171	84	104
		D2-2	D2-2	D2	2016	Diofor	14.1642	-16.6622	Wild	Wild	0	161	163	197	201	239	239	282	282	122	122	209	209	260	262	205	205	155	155	130	133	170	171	84	84
		Dao1-1	Dao1-1	Dao1	2016	Daobe_Edil	15.0364	-15.7851	Wild	Wild	0	163	163	201	201	239	239	283	283	122	122	209	209	239	260	204	205	153	153	127	130	170	175	91	91
		Dao1-2	Dao1-2	Dao1	2016	Daobe_Edil	15.0364	-15.7851	Wild	Wild	0	146	163	197	205	241	241	266	282	120	124	209	209	260	260	204	205	155	155	123	125	171	171	89	91
		Dao1-3	Dao1-3	Dao1	2016	Daobe_Edil	15.0364	-15.7851	Wild	Wild	0.166667	0	0	197	203	239	239	266	266	0	0	196	209	233	239	184	205	153	153	123	123	173	173	84	84
		Dao1-4	Dao1-4	Dao1	2016	Daobe_Edil	15.0364	-15.7851	Wild	Wild	0	161	161	199	201	239	239	266	266	120	120	196	209	265	266	184	205	153	153	125	125	169	169	84	89
		Dao1-5	Dao1-5	Dao1	2016	Daobe_Edil	15.0364	-15.7851	Wild	Wild	0	163	163	203	203	241	243	283	287	122	129	209	209	239	239	204	205	155	155	123	125	169	173	84	89
		Dao1-6	Dao1-6	Dao1	2016	Daobe_Edil	15.0364	-15.7851	Wild	Wild	0	163	163	199	203	239	239	266	282	120	122	209	209	252	258	204	205	153	153	123	130	173	173	84	89
		Dao1-7	Dao1-7	Dao1	2016	Daobe_Edil	15.0364	-15.7851	Wild	Wild	0	163	163	200	201	239	239	266	266	120	122	196	209	265	265	184	205	153	153	123	125	170	170	89	89
		Dao1-8	Dao1-8	Dao1	2016	Daobe_Edil	15.0364	-15.7851	Wild	Wild	0	161	163	197	199	238	239	266	266	120	122	209	209	258	266	205	205	153	153	125	125	166	169	84	89
		Dao1-9	Dao1-9	Dao1	2016	Daobe_Edil	15.0364	-15.7851	Wild	Wild	0	163	163	201	205	238	243	266	266	122	122	209	209	260	260	204	205	153	153	130	130	171	171	86	89
		Dao1-10	Dao1-10	Dao1	2016	Daobe_Edil	15.0364	-15.7851	Wild	Wild	0	163	163	197	199	236	239	266	266	120	122	209	209	239	260	204	205	150	150	125	127	170	170	89	89
		Dao1-11	Dao1-11	Dao1	2016	Daobe_Edil	15.0364	-15.7851	Wild	Wild	0.25	0	0	197	203	241	241	0	0	122	135	209	246	233	260	0	0	153	153	127	130	166	171	89	89
		Dao1-12	Dao1-12	Dao1	2016	Daobe_Edil	15.0364	-15.7851	Wild	Wild	0	161	163	199	200	239	243	266	266	120	122	196	209	260	266	204	205	153	153	123	127	166	171	89	101
		Dao1-13	Dao1-13	Dao1	2016	Daobe_Edil	15.0364	-15.7851	Wild	Wild	0.0833333	163	163	197	199	241	241	0	0	120	122	209	209	260	260	204	204	155	155	125	127	170	173	91	91
		Dao1-14	Dao1-14	Dao1	2016	Daobe_Edil	15.0364	-15.7851	Wild	Wild	0	163	163	197	201	241	241	266	283	122	122	209	209	260	266	205	205	153	153	125	125	171	171	84	89
		Dao1-15	Dao1-15	Dao1	2016	Daobe_Edil	15.0364	-15.7851	Wild	Wild	0	163	163	197	199	241	241	282	287	124	129	209	246	252	258	204	205	155	155	125	130	170	171	84	91
		Dao1-16	Dao1-16	Dao1	2016	Daobe_Edil	15.0364	-15.7851	Wild	Wild	0	163	163	199	200	239	239	266	266	120	122	209	209	260	260	204	206	153	153	125	125	169	169	84	91
		Dar1-1	Dar1-1	Dar1	2016	Darou_Mousti	15.0985	-16.0577	Wild	Wild	0	163	163	201	201	239	239	264	266	120	122	209	209	260	262	204	204	155	155	127	130	169	179	84	89
		Dar1-2	Dar1-2	Dar1	2016	Darou_Mousti	15.0985	-16.0577	Wild	Wild	0	163	163	197	201	239	241	266	282	122	124	209	209	258	260	204	205	153	153	121	129	166	169	84	89
		Dar1-3	Dar1-3	Dar1	2016	Darou_Mousti	15.0985	-16.0577	Wild	Wild	0	163	163	197	197	239	239	266	282	120	120	209	209	260	260	205	205	153	153	127	129	169	171	84	89
		Dar1-4	Dar1-4	Dar1	2016	Darou_Mousti	15.0985	-16.0577	Wild	Wild	0	163	163	197	199	239	239	266	282	122	122	196	196	260	262	204	204	153	153	123	129	170	180	89	89
		Dar1-5	Dar1-5	Dar1	2016	Darou_Mousti	15.0985	-16.0577	Wild	Wild	0	163	163	197	201	239	241	266	282	120	120	209	209	233	268	204	207	155	155	123	129	170	180	86	89
		Dar1-6	Dar1-6	Dar1	2016	Darou_Mousti	15.0985	-16.0577	Wild	Wild	0	163	163	197	197	239	241	266	282	120	120	196	209	260	262	204	204	153	153	125	125	171	187	84	89
		Dar1-7	Dar1-7	Dar1	2016	Darou_Mousti	15.0985	-16.0577	Wild	Wild	0	163	163	197	197	238	239	282	282	120	120	209	209	260	262	204	204	153	153	123	125	173	187	84	89
		Dar1-8	Dar1-8	Dar1	2016	Darou_Mousti	15.0985	-16.0577	Wild	Wild	0	163	163	199	201	238	240	266	268	122	122	196	209	260	264	204	206	153	153	129	129	171	180	89	101
		Dar1-9	Dar1-9	Dar1	2016	Darou_Mousti	15.0985	-16.0577	Wild	Wild	0.25	0	0	197	199	239	239	0	0	0	0	196	209	262	262	204	205	153	153	125	125	166	187	89	89
		Dar1-10	Dar1-10	Dar1	2016	Darou_Mousti	15.0985	-16.0577	Wild	Wild	0.166667	163	163	201	201	239	239	282	282	0	0	196	242	0	0	204	204	153	153	123	129	170	170	91	101
		Dar1-11	Dar1-11	Dar1	2016	Darou_Mousti	15.0985	-16.0577	Wild	Wild	0	163	163	199	199	239	241	264	287	122	129	209	209	233	260	204	204	153	153	127	127	171	173	84	89
		Dar1-12	Dar1-12	Dar1	2016	Darou_Mousti	15.0985	-16.0577	Wild	Wild	0.0833333	163	163	197	197	238	239	282	282	0	0	196	209	260	262	204	204	153	153	125	129	170	187	84	91
		Dar1-13	Dar1-13	Dar1	2016	Darou_Mousti	15.0985	-16.0577	Wild	Wild	0.25	163	163	197	197	239	239	282	282	0	0	209	209	233	256	0	0	153	155	127	130	169	171	0	0
		Dar1-14	Dar1-14	Dar1	2016	Darou_Mousti	15.0985	-16.0577	Wild	Wild	0	163	163	201	205	239	241	266	281	120	124	209	209	258	260	204	205	153	153	127	135	169	179	89	89
		Dar1-15	Dar1-15	Dar1	2016	Darou_Mousti	15.0985	-16.0577	Wild	Wild	0.0833333	163	163	197	201	239	241	266	282	120	120	209	209	233	268	0	0	155	155	123	129	170	180	86	89
		Dar1-16	Dar1-16	Dar1	2016	Darou_Mousti	15.0985	-16.0577	Wild	Wild	0.0833333	163	163	200	200	239	239	266	282	122	122	196	196	260	262	0	0	153	153	123	129	170	175	89	89
		Dar1-17	Dar1-17	Dar1	2016	Darou_Mousti	15.0985	-16.0577	Wild	Wild	0.0833333	163	163	197	199	239	239	268	282	122	122	196	209	258	262	0	0	155	155	123	129	169	170	84	91
		De1-1	De1-1	De1	2016	Delby	14.2495	-15.3024	Wild	Wild	0	163	163	194	199	239	241	266	282	122	126	209	209	259	265	205	205	155	155	123	129	169	173	84	91
		De1-2	De1-2	De1	2016	Delby	14.2495	-15.3024	Wild	Wild	0	163	163	201	201	239	241	266	266	120	122	209	209	235	260	199	199	155	155	129	137	170	175	104	104
		De1-3	De1-3	De1	2016	Delby	14.2495	-15.3024	Wild	Wild	0	163	163	199	199	236	239	266	268	120	124	209	209	259	260	205	206	153	153	129	133	170	171	89	89
		De1-4	De1-4	De1	2016	Delby	14.2495	-15.3024	Wild	Wild	0	163	163	201	201	239	241	266	282	120	122	209	209	259	259	206	206	153	155	123	127	171	173	84	89
		De1-5	De1-5	De1	2016	Delby	14.2495	-15.3024	Wild	Wild	0	163	163	197	199	236	239	266	266	122	124	209	209	260	260	205	206	153	153	123	129	170	175	89	91
		De1-6	De1-6	De1	2016	Delby	14.2495	-15.3024	Wild	Wild	0	163	163	194	197	239	241	266	268	120	122	209	209	259	259	204	205	155	155	123	125	171	173	84	86
		De1-7	De1-7	De1	2016	Delby	14.2495	-15.3024	Wild	Wild	0.0833333	163	163	197	199	236	239	266	282	122	122	209	209	259	260	0	0	153	153	129	133	169	170	89	89
		De1-8	De1-8	De1	2016	Delby	14.2495	-15.3024	Wild	Wild	0	163	163	199	203	239	241	264	266	120	122	196	209	233	260	206	206	153	155	121	125	170	171	84	89
		De1-9	De1-9	De1	2016	Delby	14.2495	-15.3024	Wild	Wild	0	163	163	194	199	239	239	266	266	122	122	209	209	265	265	204	204	155	155	129	135	169	170	84	89
		De1-10	De1-10	De1	2016	Delby	14.2495	-15.3024	Wild	Wild	0	163	163	199	201	239	239	266	282	124	126	209	209	233	260	205	205	153	153	123	129	169	170	89	104
		De1-11	De1-11	De1	2016	Delby	14.2495	-15.3024	Wild	Wild	0	146	163	199	203	241	241	264	287	122	135	209	209	258	260	205	205	155	155	123	125	169	169	84	89
		De1-12	De1-12	De1	2016	Delby	14.2495	-15.3024	Wild	Wild	0	146	163	197	197	239	241	264	266	122	122	209	209	233	235	205	205	155	155	123	125	170	170	86	89
		De1-13	De1-13	De1	2016	Delby	14.2495	-15.3024	Wild	Wild	0	163	163	197	203	241	241	266	287	122	131	209	246	260	260	206	206	155	155	123	123	169	176	84	86
		De1-14	De1-14	De1	2016	Delby	14.2495	-15.3024	Wild	Wild	0	163	163	197	199	239	239	264	266	122	122	242	246	233	260	203	205	153	153	125	125	171	171	84	84
		De2-1	De2-1	De2	2016	Delby	14.2495	-15.3024	Wild	Wild	0	163	163	197	199	241	241	266	282	122	126	209	209	260	260	204	204	153	153	135	139	170	171	84	89
		De2-2	De2-2	De2	2016	Delby	14.2495	-15.3024	Wild	Wild	0	163	163	197	201	241	241	266	282	120	122	209	209	259	265	205	206	153	153	129	129	175	179	84	89
		De2-3	De2-3	De2	2016	Delby	14.2495	-15.3024	Wild	Wild	0	146	163	201	201	239	241	266	282	122	122	209	242	233	260	199	205	155	155	129	135	170	171	84	84
		De2-4	De2-4	De2	2016	Delby	14.2495	-15.3024	Wild	Wild	0	163	163	197	199	239	239	266	268	120	122	209	209	260	260	205	205	155	155	127	135	169	171	89	91
		De2-5	De2-5	De2	2016	Delby	14.2495	-15.3024	Wild	Wild	0	146	163	197	197	241	243	282	282	120	126	209	209	258	265	199	205	153	153	127	127	171	171	84	91
		De2-6	De2-6	De2	2016	Delby	14.2495	-15.3024	Wild	Wild	0	163	163	197	199	239	239	266	283	122	139	209	209	262	262	204	205	153	153	127	137	169	171	84	91
		De2-7	De2-7	De2	2016	Delby	14.2495	-15.3024	Wild	Wild	0	163	163	197	201	239	239	266	266	120	120	209	209	260	260	205	205	153	153	125	129	169	171	89	91
		De2-8	De2-8	De2	2016	Delby	14.2495	-15.3024	Wild	Wild	0	163	163	199	201	239	241	266	282	122	122	196	209	260	260	199	204	153	153	125	127	171	175	89	101
		De2-9	De2-9	De2	2016	Delby	14.2495	-15.3024	Wild	Wild	0	163	163	197	201	239	242	282	283	126	139	196	209	260	262	205	205	153	153	129	129	169	169	89	89
		De2-10	De2-10	De2	2016	Delby	14.2495	-15.3024	Wild	Wild	0	163	163	197	197	239	241	282	282	122	126	209	209	260	260	205	205	153	153	127	129	169	176	84	91
		De2-11	De2-11	De2	2016	Delby	14.2495	-15.3024	Wild	Wild	0	163	163	197	197	239	239	266	282	120	122	209	209	235	235	205	205	153	153	127	127	169	171	89	91
		De2-12	De2-12	De2	2016	Delby	14.2495	-15.3024	Wild	Wild	0	163	163	197	205	239	239	266	266	122	122	196	209	258	260	205	205	153	155	123	129	171	191	84	84
		De2-13	De2-13	De2	2016	Delby	14.2495	-15.3024	Wild	Wild	0	163	163	197	201	239	239	262	282	120	126	209	209	259	265	204	204	153	153	121	125	173	175	91	104
		De2-14	De2-14	De2	2016	Delby	14.2495	-15.3024	Wild	Wild	0	163	163	197	197	239	241	282	282	120	122	209	209	235	259	205	206	153	153	127	135	171	171	84	91
		De2-15	De2-15	De2	2016	Delby	14.2495	-15.3024	Wild	Wild	0	163	163	197	197	236	239	266	282	124	126	209	209	233	260	199	205	153	153	127	135	171	176	89	91
		Di1-1	Di1-1	Di1	2016	Diourbel	14.6565	-16.232	Wild	Wild	0	163	163	197	197	239	241	266	282	120	122	196	209	258	260	205	205	153	153	130	139	171	173	84	89
		Di1-2	Di1-2	Di1	2016	Diourbel	14.6565	-16.232	Wild	Wild	0	163	163	197	197	239	239	262	282	124	124	209	209	258	260	205	206	153	153	129	129	171	173	89	89
		Di1-3	Di1-3	Di1	2016	Diourbel	14.6565	-16.232	Wild	Wild	0	161	163	197	201	237	239	282	282	124	124	209	209	252	260	205	205	153	153	123	125	166	169	89	91
		Di1-4	Di1-4	Di1	2016	Diourbel	14.6565	-16.232	Wild	Wild	0	163	163	197	197	239	241	282	282	120	120	209	209	258	260	204	204	153	153	123	123	173	173	84	91
		Di1-5	Di1-5	Di1	2016	Diourbel	14.6565	-16.232	Wild	Wild	0	163	163	197	199	239	241	262	266	122	124	209	209	256	260	205	205	153	153	125	125	176	176	89	110
		Di1-6	Di1-6	Di1	2016	Diourbel	14.6565	-16.232	Wild	Wild	0	163	163	201	201	239	241	266	282	120	124	196	196	260	260	184	205	153	153	129	143	171	173	89	89
		Di1-7	Di1-7	Di1	2016	Diourbel	14.6565	-16.232	Wild	Wild	0.0833333	163	163	197	201	239	239	266	282	120	122	209	242	256	260	204	204	0	0	129	130	169	171	89	89
		Di1-8	Di1-8	Di1	2016	Diourbel	14.6565	-16.232	Wild	Wild	0	163	163	197	201	239	239	266	266	120	122	196	209	260	260	205	206	153	153	130	130	171	173	84	84
		Di1-9	Di1-9	Di1	2016	Diourbel	14.6565	-16.232	Wild	Wild	0	163	163	197	197	238	239	282	282	120	120	209	209	256	258	204	204	153	153	123	129	169	173	84	84
		Di1-10	Di1-10	Di1	2016	Diourbel	14.6565	-16.232	Wild	Wild	0.0833333	163	163	199	201	239	239	266	282	122	122	209	209	233	258	202	205	153	153	0	0	173	176	84	84
		Di1-11	Di1-11	Di1	2016	Diourbel	14.6565	-16.232	Wild	Wild	0.0833333	163	163	197	197	234	239	266	282	122	124	209	242	260	264	206	206	0	0	123	130	171	173	89	91
		Di1-12	Di1-12	Di1	2016	Diourbel	14.6565	-16.232	Wild	Wild	0	163	163	197	199	236	245	266	282	120	124	209	242	258	262	203	206	155	155	127	139	173	173	86	89
		Di1-13	Di1-13	Di1	2016	Diourbel	14.6565	-16.232	Wild	Wild	0	163	163	197	205	239	243	266	266	122	122	209	209	260	260	204	205	153	153	125	125	166	166	84	89
		DK1-1	DK1-1	DK1	2016	Dakar	14.7286	-17.2062	Wild	Wild	0.0833333	163	163	197	201	239	241	282	282	0	0	209	244	233	239	203	205	153	153	123	130	166	170	89	89
		DK1-2	DK1-2	DK1	2016	Dakar	14.7286	-17.2062	Wild	Wild	0	163	163	199	205	239	241	266	287	120	126	209	209	233	260	205	213	153	153	137	137	166	175	86	89
		DK1-3	DK1-3	DK1	2016	Dakar	14.7286	-17.2062	Wild	Wild	0	163	163	197	199	239	241	266	266	120	122	196	242	239	256	204	206	153	153	127	137	170	173	84	91
		DK1-4	DK1-4	DK1	2016	Dakar	14.7286	-17.2062	Wild	Wild	0	163	163	199	205	239	239	266	282	120	120	209	209	239	265	184	204	153	153	127	129	166	171	84	84
		DK1-5	DK1-5	DK1	2016	Dakar	14.7286	-17.2062	Wild	Wild	0	146	163	197	201	239	241	282	282	120	120	209	209	239	260	205	205	153	153	121	125	166	170	86	86
		DK1-6	DK1-6	DK1	2016	Dakar	14.7286	-17.2062	Wild	Wild	0	146	163	197	201	239	241	282	282	120	122	209	209	233	252	203	204	153	153	125	133	169	171	84	86
		DK1-7	DK1-7	DK1	2016	Dakar	14.7286	-17.2062	Wild	Wild	0	146	163	197	197	241	241	282	282	124	124	209	209	260	264	203	203	153	153	123	127	170	173	84	89
		DK1-8	DK1-8	DK1	2016	Dakar	14.7286	-17.2062	Wild	Wild	0	163	165	199	205	234	241	266	266	120	120	242	242	239	260	204	213	155	155	121	121	171	173	89	91
		DK1-9	DK1-9	DK1	2016	Dakar	14.7286	-17.2062	Wild	Wild	0.0833333	163	163	197	205	234	241	264	266	120	120	209	242	260	266	204	205	155	155	0	0	171	171	89	89
		DK1-10	DK1-10	DK1	2016	Dakar	14.7286	-17.2062	Wild	Wild	0.0833333	163	163	199	199	239	239	282	287	120	131	209	209	0	0	205	205	153	153	123	125	169	173	86	89
		DK1-11	DK1-11	DK1	2016	Dakar	14.7286	-17.2062	Wild	Wild	0	146	163	197	197	234	239	266	266	120	122	209	242	260	260	204	213	155	155	125	125	170	171	89	89
		DK1-12	DK1-12	DK1	2016	Dakar	14.7286	-17.2062	Wild	Wild	0	161	163	197	201	239	239	282	287	131	131	209	209	225	260	204	205	155	155	133	133	171	171	89	89
		DK1-13	DK1-13	DK1	2016	Dakar	14.7286	-17.2062	Wild	Wild	0	163	163	197	197	239	241	282	287	120	135	209	209	258	258	202	205	153	153	121	121	166	171	89	89
		DK1-14	DK1-14	DK1	2016	Dakar	14.7286	-17.2062	Wild	Wild	0	163	163	201	205	239	239	266	266	122	124	209	209	239	260	204	204	153	153	130	133	170	171	89	104
		DK1-15	DK1-15	DK1	2016	Dakar	14.7286	-17.2062	Wild	Wild	0	163	163	199	201	239	239	266	266	122	122	209	209	239	260	205	205	153	153	123	123	166	175	84	89
		F1-1	F1-1	F1	2016	Fayil	14.3279	-16.4934	Wild	Wild	0	163	163	197	205	239	241	262	282	124	124	242	244	260	262	206	213	155	155	125	125	173	175	84	91
		F1-2	F1-2	F1	2016	Fayil	14.3279	-16.4934	Wild	Wild	0	146	163	197	205	239	239	264	268	120	122	209	209	256	260	205	206	153	153	127	127	171	171	86	91
		F1-3	F1-3	F1	2016	Fayil	14.3279	-16.4934	Wild	Wild	0.0833333	163	163	197	199	239	241	266	266	122	122	209	209	260	260	204	204	155	155	0	0	171	175	89	89
		F1-4	F1-4	F1	2016	Fayil	14.3279	-16.4934	Wild	Wild	0	163	163	197	201	239	239	264	282	120	122	209	209	260	262	205	206	153	153	129	129	171	173	86	91
		F1-5	F1-5	F1	2016	Fayil	14.3279	-16.4934	Wild	Wild	0.0833333	146	163	197	199	239	239	262	266	120	122	194	209	260	260	204	205	155	155	0	0	169	171	89	91
		F1-6	F1-6	F1	2016	Fayil	14.3279	-16.4934	Wild	Wild	0	146	163	197	199	239	239	264	287	120	133	196	209	260	260	205	205	155	155	129	129	169	171	84	89
		F1-7	F1-7	F1	2016	Fayil	14.3279	-16.4934	Wild	Wild	0	163	163	197	205	238	239	264	266	120	122	209	242	260	260	205	213	153	153	121	129	166	171	86	89
		F1-8	F1-8	F1	2016	Fayil	14.3279	-16.4934	Wild	Wild	0	163	163	197	197	239	242	266	282	124	126	209	209	259	262	184	204	153	155	125	125	169	175	86	110
		F1-9	F1-9	F1	2016	Fayil	14.3279	-16.4934	Wild	Wild	0	146	163	199	201	239	241	282	282	120	120	209	242	260	264	204	204	150	153	123	123	175	175	89	91
		F1-10	F1-10	F1	2016	Fayil	14.3279	-16.4934	Wild	Wild	0.0833333	163	163	197	205	239	239	282	282	120	122	209	209	260	260	199	205	153	153	0	0	171	175	84	89
		F1-11	F1-11	F1	2016	Fayil	14.3279	-16.4934	Wild	Wild	0	146	163	197	197	238	238	266	268	120	122	209	209	260	260	206	213	153	153	121	121	166	175	86	91
		F1-12	F1-12	F1	2016	Fayil	14.3279	-16.4934	Wild	Wild	0	146	163	197	199	239	241	268	282	120	120	209	209	260	260	206	206	153	155	130	130	166	175	89	89
		F1-14	F1-14	F1	2016	Fayil	14.3279	-16.4934	Wild	Wild	0	146	163	197	199	239	239	264	287	120	133	196	209	260	260	205	205	155	155	129	129	169	171	84	89
		F1-15	F1-15	F1	2016	Fayil	14.3279	-16.4934	Wild	Wild	0	146	163	197	197	239	239	268	282	120	120	209	209	256	260	201	206	153	153	125	129	169	171	89	89
		F1-16	F1-16	F1	2016	Fayil	14.3279	-16.4934	Wild	Wild	0.166667	163	163	197	197	239	239	266	282	120	122	209	209	260	260	205	213	0	0	129	130	0	0	89	89
		F1-17	F1-17	F1	2016	Fayil	14.3279	-16.4934	Wild	Wild	0	163	163	197	197	239	241	264	264	122	122	209	209	264	266	205	206	153	155	125	130	166	169	84	89
		F1-18	F1-18	F1	2016	Fayil	14.3279	-16.4934	Wild	Wild	0	146	163	197	201	238	239	268	268	120	120	209	209	260	260	176	206	153	153	135	135	169	175	86	89
		F1-19	F1-19	F1	2016	Fayil	14.3279	-16.4934	Wild	Wild	0.0833333	146	163	197	199	239	241	266	282	122	122	209	209	260	262	204	204	150	150	0	0	171	175	84	91
		F1-20	F1-20	F1	2016	Fayil	14.3279	-16.4934	Wild	Wild	0	163	163	199	201	239	239	268	282	120	124	209	209	260	264	205	205	153	155	127	130	171	171	84	91
		Fa1-1	Fa1-1	Fa1	2016	Fasse	14.3614	-16.0365	Wild	Wild	0	163	163	201	203	239	239	266	282	124	124	209	209	233	260	199	204	153	153	127	127	171	171	89	89
		Fa1-2	Fa1-2	Fa1	2016	Fasse	14.3614	-16.0365	Wild	Wild	0	163	163	199	201	236	239	266	287	120	122	196	209	258	260	176	205	153	153	123	123	170	173	86	89
		Fa1-3	Fa1-3	Fa1	2016	Fasse	14.3614	-16.0365	Wild	Wild	0	163	163	197	201	239	239	266	282	120	120	196	209	260	260	205	206	153	153	123	123	170	171	84	101
		Fa1-4	Fa1-4	Fa1	2016	Fasse	14.3614	-16.0365	Wild	Wild	0	163	163	199	205	239	239	266	282	120	122	209	209	260	262	203	205	153	153	121	127	169	175	84	91
		Fa1-5	Fa1-5	Fa1	2016	Fasse	14.3614	-16.0365	Wild	Wild	0	163	163	197	197	239	239	266	282	122	124	209	209	260	260	203	213	153	153	130	135	171	184	89	91
		Fa1-9	Fa1-9	Fa1	2016	Fasse	14.3614	-16.0365	Wild	Wild	0	163	163	197	197	238	241	266	282	120	122	209	209	258	262	203	206	153	153	129	133	171	187	89	89
		Fa1-10	Fa1-10	Fa1	2016	Fasse	14.3614	-16.0365	Wild	Wild	0	146	163	197	199	241	241	282	287	122	122	209	209	260	262	203	206	153	153	129	135	171	187	89	89
		Fa1-11	Fa1-11	Fa1	2016	Fasse	14.3614	-16.0365	Wild	Wild	0	163	163	197	197	239	239	266	266	120	120	209	242	260	260	205	205	153	153	129	133	171	171	84	91
		Fa1-12	Fa1-12	Fa1	2016	Fasse	14.3614	-16.0365	Wild	Wild	0	163	163	197	201	239	243	262	266	122	122	196	209	233	260	204	205	153	155	129	129	165	171	84	89
		Fa1-13	Fa1-13	Fa1	2016	Fasse	14.3614	-16.0365	Wild	Wild	0	163	163	197	201	238	241	266	286	122	124	196	242	260	262	203	203	153	153	123	129	169	170	89	89
		Fa1-14	Fa1-14	Fa1	2016	Fasse	14.3614	-16.0365	Wild	Wild	0.0833333	163	163	199	201	238	241	264	282	122	124	209	209	260	260	199	199	0	0	123	125	170	175	89	89
		Fa1-15	Fa1-15	Fa1	2016	Fasse	14.3614	-16.0365	Wild	Wild	0	163	163	201	201	239	241	266	282	120	120	209	242	260	260	205	206	153	153	123	129	165	170	86	89
		Fa1-16	Fa1-16	Fa1	2016	Fasse	14.3614	-16.0365	Wild	Wild	0	146	163	197	201	237	241	287	287	118	118	209	209	254	262	206	206	153	153	125	129	171	173	89	89
		Fa1-17	Fa1-17	Fa1	2016	Fasse	14.3614	-16.0365	Wild	Wild	0	146	163	197	199	239	243	282	282	122	124	196	242	258	260	176	199	153	153	123	127	171	173	84	91
		Fa1-18	Fa1-18	Fa1	2016	Fasse	14.3614	-16.0365	Wild	Wild	0	163	163	199	201	237	241	266	282	120	120	209	209	258	260	199	206	153	153	127	129	171	184	84	89
		Fa1-19	Fa1-19	Fa1	2016	Fasse	14.3614	-16.0365	Wild	Wild	0	163	163	201	201	242	242	266	266	120	120	209	209	235	260	204	205	153	155	123	127	171	173	84	89
		Fa1-20	Fa1-20	Fa1	2016	Fasse	14.3614	-16.0365	Wild	Wild	0	163	163	197	201	238	243	266	266	120	120	196	209	239	260	206	206	153	153	123	129	169	173	89	89
		Gan1-1	Gan1-1	Gan1	2016	Gande	15.5338	-15.9289	Wild	Wild	0	163	163	199	199	239	245	286	286	124	129	209	209	262	262	202	204	155	155	123	129	169	171	89	104
		Gan1-2	Gan1-2	Gan1	2016	Gande	15.5338	-15.9289	Wild	Wild	0	146	163	197	199	239	239	266	266	120	124	209	242	258	262	205	205	153	153	125	129	170	171	84	84
		Gan1-3	Gan1-3	Gan1	2016	Gande	15.5338	-15.9289	Wild	Wild	0.0833333	163	163	197	205	241	245	264	286	122	124	209	209	262	265	0	0	153	153	123	129	169	171	84	89
		Gan1-4	Gan1-4	Gan1	2016	Gande	15.5338	-15.9289	Wild	Wild	0	146	163	199	205	239	245	282	287	122	129	209	209	258	258	204	204	153	155	123	125	169	170	89	104
		Gan1-5	Gan1-5	Gan1	2016	Gande	15.5338	-15.9289	Wild	Wild	0	146	163	197	199	239	241	266	287	126	129	209	209	221	221	204	204	153	153	129	129	171	171	89	89
		Gan1-6	Gan1-6	Gan1	2016	Gande	15.5338	-15.9289	Wild	Wild	0	146	163	197	197	239	241	266	282	120	122	209	209	223	265	203	204	153	153	129	129	170	171	89	89
		Gan1-7	Gan1-7	Gan1	2016	Gande	15.5338	-15.9289	Wild	Wild	0	146	163	199	199	241	241	266	286	124	124	209	209	258	262	202	205	153	153	129	129	171	171	84	89
		Gan1-8	Gan1-8	Gan1	2016	Gande	15.5338	-15.9289	Wild	Wild	0	163	163	199	199	239	245	286	286	124	129	209	209	262	262	202	204	155	155	123	129	169	171	89	104
		Gan1-9	Gan1-9	Gan1	2016	Gande	15.5338	-15.9289	Wild	Wild	0	163	163	197	199	241	245	287	287	129	129	196	209	260	265	204	206	153	153	123	129	171	171	89	104
		Gan1-10	Gan1-10	Gan1	2016	Gande	15.5338	-15.9289	Wild	Wild	0	146	163	199	203	239	239	282	286	122	124	209	209	260	260	199	204	153	153	127	135	171	171	89	91
		Gan1-11	Gan1-11	Gan1	2016	Gande	15.5338	-15.9289	Wild	Wild	0	163	163	197	197	234	239	266	283	122	122	209	209	235	260	199	205	155	155	129	129	171	171	89	89
		Gan1-12	Gan1-12	Gan1	2016	Gande	15.5338	-15.9289	Wild	Wild	0	146	163	199	205	239	239	266	266	120	124	209	209	221	221	203	204	153	153	123	129	169	169	89	91
		Gan1-13	Gan1-13	Gan1	2016	Gande	15.5338	-15.9289	Wild	Wild	0	163	163	197	205	239	241	286	286	120	120	209	209	235	258	205	205	153	153	123	129	169	171	89	91
		Gan1-14	Gan1-14	Gan1	2016	Gande	15.5338	-15.9289	Wild	Wild	0	163	163	197	199	239	240	282	287	122	129	209	242	233	233	204	204	153	153	123	129	170	170	84	89
		Gan1-15	Gan1-15	Gan1	2016	Gande	15.5338	-15.9289	Wild	Wild	0	163	163	197	199	240	245	264	266	122	124	209	242	262	270	199	205	153	153	123	125	169	169	104	104
		Gan2-1	Gan2-1	Gan2	2016	Gande	15.5338	-15.9289	Wild	Wild	0	163	163	197	201	239	241	280	282	118	118	209	209	225	239	205	205	153	153	119	127	169	170	89	91
		Gan2-2	Gan2-2	Gan2	2016	Gande	15.5338	-15.9289	Wild	Wild	0	165	165	194	203	239	239	266	283	122	122	209	209	260	260	184	205	153	153	125	129	171	171	89	91
		Gan2-3	Gan2-3	Gan2	2016	Gande	15.5338	-15.9289	Wild	Wild	0.0833333	163	163	197	199	239	239	262	287	133	133	209	209	233	260	0	0	153	153	127	129	165	171	89	89
		Gan2-4	Gan2-4	Gan2	2016	Gande	15.5338	-15.9289	Wild	Wild	0	163	165	194	205	239	241	282	283	120	122	209	209	260	260	205	205	153	153	127	129	169	171	89	89
		Gan2-5	Gan2-5	Gan2	2016	Gande	15.5338	-15.9289	Wild	Wild	0	163	163	197	201	239	241	280	282	118	118	209	209	225	239	205	205	153	153	119	127	169	170	89	91
		Gan2-6	Gan2-6	Gan2	2016	Gande	15.5338	-15.9289	Wild	Wild	0	163	163	197	199	239	241	266	282	122	122	196	209	260	262	204	205	153	153	130	133	169	169	89	89
		Gan2-7	Gan2-7	Gan2	2016	Gande	15.5338	-15.9289	Wild	Wild	0	163	163	197	199	239	241	266	282	122	122	196	209	254	265	205	205	153	153	123	123	171	171	89	89
		Gan2-8	Gan2-8	Gan2	2016	Gande	15.5338	-15.9289	Wild	Wild	0	163	163	197	199	239	241	287	287	131	133	196	242	260	260	204	205	153	153	129	129	169	169	89	91
		Gan2-9	Gan2-9	Gan2	2016	Gande	15.5338	-15.9289	Wild	Wild	0	163	163	194	200	239	239	262	283	122	122	196	209	239	256	204	205	153	153	127	130	166	171	89	91
		Gan2-10	Gan2-10	Gan2	2016	Gande	15.5338	-15.9289	Wild	Wild	0.0833333	146	163	197	197	241	241	287	287	129	133	196	209	254	254	205	205	0	0	129	129	171	171	89	89
		Gan2-11	Gan2-11	Gan2	2016	Gande	15.5338	-15.9289	Wild	Wild	0.0833333	163	163	197	201	239	239	268	282	120	120	209	209	262	264	0	0	155	155	123	125	169	171	89	89
		Gan2-12	Gan2-12	Gan2	2016	Gande	15.5338	-15.9289	Wild	Wild	0	163	163	194	205	239	239	266	266	122	122	209	209	256	260	204	205	153	153	129	129	169	169	89	91
		Gan2-13	Gan2-13	Gan2	2016	Gande	15.5338	-15.9289	Wild	Wild	0	163	163	194	201	239	241	280	282	118	122	196	196	260	262	205	205	153	153	129	129	169	173	89	91
		Gan2-14	Gan2-14	Gan2	2016	Gande	15.5338	-15.9289	Wild	Wild	0	163	163	197	205	239	241	266	286	120	122	209	209	233	233	204	204	153	153	129	129	171	171	84	89
		KEB-1	KEB-1	KEB	2016	Kebemer	15.4195	-16.4042	Wild	Wild	0	146	146	203	203	241	242	282	282	124	124	196	209	260	260	199	205	153	153	121	123	166	166	91	91
		KEB-2	KEB-2	KEB	2016	Kebemer	15.4195	-16.4042	Wild	Wild	0	163	163	197	197	239	248	266	282	124	124	209	244	262	264	203	204	153	153	123	129	173	175	84	84
		KEB-3	KEB-3	KEB	2016	Kebemer	15.4195	-16.4042	Wild	Wild	0	163	163	197	201	239	241	264	282	122	124	196	209	258	260	205	205	153	157	123	125	169	171	89	101
		KEB-4	KEB-4	KEB	2016	Kebemer	15.4195	-16.4042	Wild	Wild	0	163	163	197	197	238	248	266	266	120	124	209	209	260	264	203	205	153	153	123	123	173	173	84	89
		KEB-5	KEB-5	KEB	2016	Kebemer	15.4195	-16.4042	Wild	Wild	0	163	163	201	201	240	248	264	264	122	122	209	209	260	260	199	205	153	153	123	123	163	163	91	101
		KEB-6	KEB-6	KEB	2016	Kebemer	15.4195	-16.4042	Wild	Wild	0	163	163	197	199	239	239	264	266	120	120	209	209	221	260	203	204	153	153	125	127	170	171	89	89
		KEB-7	KEB-7	KEB	2016	Kebemer	15.4195	-16.4042	Wild	Wild	0	163	163	197	197	239	248	266	282	124	124	209	209	258	265	204	205	155	155	123	125	170	171	84	89
		KEB-8	KEB-8	KEB	2016	Kebemer	15.4195	-16.4042	Wild	Wild	0	163	163	200	200	239	248	266	282	124	124	209	209	265	265	205	205	153	153	125	125	170	170	84	107
		KEB-9	KEB-9	KEB	2016	Kebemer	15.4195	-16.4042	Wild	Wild	0	163	165	197	201	239	239	266	266	120	122	209	209	239	239	205	205	153	155	123	127	171	171	84	89
		KEB-10	KEB-10	KEB	2016	Kebemer	15.4195	-16.4042	Wild	Wild	0	163	163	199	201	239	239	268	282	122	124	196	209	223	262	204	204	153	153	139	139	169	169	84	84
		KEB-11	KEB-11	KEB	2016	Kebemer	15.4195	-16.4042	Wild	Wild	0	163	163	197	199	239	239	282	282	124	129	209	209	256	262	205	205	155	155	137	139	166	173	84	84
		KEB-12	KEB-12	KEB	2016	Kebemer	15.4195	-16.4042	Wild	Wild	0	163	163	197	197	239	239	264	264	120	120	196	246	260	265	205	205	153	153	125	125	171	171	84	86
		KEB-13	KEB-13	KEB	2016	Kebemer	15.4195	-16.4042	Wild	Wild	0.0833333	163	163	200	201	0	0	266	282	120	124	209	242	239	260	176	205	153	155	125	130	169	175	89	89
		KEB-14	KEB-14	KEB	2016	Kebemer	15.4195	-16.4042	Wild	Wild	0	163	163	197	199	249	249	264	266	122	124	209	209	264	265	199	203	153	153	123	125	170	170	84	91
		KEB-15	KEB-15	KEB	2016	Kebemer	15.4195	-16.4042	Wild	Wild	0	163	163	197	199	239	241	266	266	120	120	242	244	260	260	205	205	153	153	130	130	173	173	89	98
		KEB-16	KEB-16	KEB	2016	Kebemer	15.4195	-16.4042	Wild	Wild	0	163	163	197	200	241	248	266	266	122	124	209	209	264	265	203	204	153	153	123	125	171	173	84	84
		Lou1-1	Lou1-1	Lou1	2016	Louga	15.7078	-16.0694	Wild	Wild	0	163	163	197	199	239	241	280	287	118	129	196	242	239	263	184	205	150	153	127	127	166	171	86	89
		Lou1-2	Lou1-2	Lou1	2016	Louga	15.7078	-16.0694	Wild	Wild	0	163	163	199	201	239	241	262	282	120	120	209	209	260	260	204	205	153	153	125	133	171	173	86	89
		Lou1-3	Lou1-3	Lou1	2016	Louga	15.7078	-16.0694	Wild	Wild	0	163	163	199	201	239	241	266	282	120	124	196	244	223	233	203	205	153	153	125	125	169	171	89	89
		Lou1-4	Lou1-4	Lou1	2016	Louga	15.7078	-16.0694	Wild	Wild	0	163	163	197	197	239	239	282	282	124	124	196	209	233	260	204	205	153	155	123	125	171	175	84	89
		Lou1-5	Lou1-5	Lou1	2016	Louga	15.7078	-16.0694	Wild	Wild	0	146	163	197	201	238	241	266	282	122	124	209	209	262	265	205	205	153	155	130	130	170	170	86	89
		Lou1-6	Lou1-6	Lou1	2016	Louga	15.7078	-16.0694	Wild	Wild	0	163	163	197	199	241	241	266	266	120	122	194	209	239	239	205	205	153	153	123	123	166	171	89	101
		Lou1-7	Lou1-7	Lou1	2016	Louga	15.7078	-16.0694	Wild	Wild	0	163	163	197	201	239	239	266	287	122	133	209	246	265	265	204	204	153	153	123	125	166	173	89	89
		Lou1-8	Lou1-8	Lou1	2016	Louga	15.7078	-16.0694	Wild	Wild	0	163	163	199	200	240	241	266	266	122	122	209	209	223	258	199	204	153	153	121	130	166	170	86	89
		Lou1-9	Lou1-9	Lou1	2016	Louga	15.7078	-16.0694	Wild	Wild	0	163	163	197	197	239	245	266	287	120	129	209	244	260	262	204	206	153	153	123	125	170	171	89	89
		Lou1-10	Lou1-10	Lou1	2016	Louga	15.7078	-16.0694	Wild	Wild	0	163	163	199	201	239	239	282	282	120	124	194	194	223	223	205	206	155	155	127	129	175	189	84	86
		Lou1-11	Lou1-11	Lou1	2016	Louga	15.7078	-16.0694	Wild	Wild	0.0833333	163	163	199	199	238	241	0	0	120	122	209	209	223	262	204	207	153	153	125	125	171	173	89	101
		Lou1-12	Lou1-12	Lou1	2016	Louga	15.7078	-16.0694	Wild	Wild	0	146	163	197	197	238	239	266	282	122	122	209	242	241	260	176	184	155	155	125	129	169	170	91	91
		Lou1-13	Lou1-13	Lou1	2016	Louga	15.7078	-16.0694	Wild	Wild	0	163	163	197	199	239	239	282	282	120	124	196	209	239	264	199	204	153	153	121	121	166	169	84	86
		Lou1-14	Lou1-14	Lou1	2016	Louga	15.7078	-16.0694	Wild	Wild	0	163	163	197	199	239	241	264	282	120	120	209	209	258	265	205	205	153	153	125	133	171	171	84	89
		Lou1-15	Lou1-15	Lou1	2016	Louga	15.7078	-16.0694	Wild	Wild	0.0833333	163	163	197	199	239	239	0	0	122	122	209	209	223	265	204	204	153	153	123	125	171	171	89	89
		Loug2-1	Loug2-1	Loug2	2016	Louga	15.7078	-16.0694	Wild	Wild	0	161	163	201	201	238	239	266	282	124	124	196	209	260	260	205	206	153	153	123	127	166	171	91	104
		Loug2-2	Loug2-2	Loug2	2016	Louga	15.7078	-16.0694	Wild	Wild	0.0833333	163	163	197	201	239	241	266	282	122	122	209	209	260	265	205	206	153	153	129	129	0	0	86	91
		Loug2-3	Loug2-3	Loug2	2016	Louga	15.7078	-16.0694	Wild	Wild	0	163	163	197	199	239	241	268	282	120	120	209	209	235	235	184	204	150	155	127	135	169	171	84	84
		Loug2-4	Loug2-4	Loug2	2016	Louga	15.7078	-16.0694	Wild	Wild	0	163	163	197	201	239	243	266	282	122	124	209	209	258	259	203	203	153	153	123	129	166	166	91	91
		Loug2-5	Loug2-5	Loug2	2016	Louga	15.7078	-16.0694	Wild	Wild	0.0833333	146	163	199	201	239	241	264	282	120	124	209	209	260	260	199	206	155	155	0	0	169	169	89	89
		Loug2-6	Loug2-6	Loug2	2016	Louga	15.7078	-16.0694	Wild	Wild	0	163	163	199	199	239	241	262	282	122	124	209	209	260	265	205	205	153	153	125	129	166	166	84	89
		Loug2-7	Loug2-7	Loug2	2016	Louga	15.7078	-16.0694	Wild	Wild	0	163	163	197	201	239	239	282	282	124	124	209	244	262	265	204	206	153	153	135	135	171	175	89	89
		Loug2-8	Loug2-8	Loug2	2016	Louga	15.7078	-16.0694	Wild	Wild	0	163	163	197	199	239	243	282	282	133	133	196	209	223	260	203	205	153	153	123	130	166	175	91	104
		Loug2-9	Loug2-9	Loug2	2016	Louga	15.7078	-16.0694	Wild	Wild	0	163	163	194	199	239	241	282	283	122	124	209	244	225	225	205	206	153	153	123	127	166	169	89	89
		Loug2-10	Loug2-10	Loug2	2016	Louga	15.7078	-16.0694	Wild	Wild	0	163	163	197	197	239	245	264	281	120	120	209	209	258	264	176	205	155	155	125	125	171	173	84	89
		Loug2-11	Loug2-11	Loug2	2016	Louga	15.7078	-16.0694	Wild	Wild	0	163	163	197	201	236	239	282	282	124	124	209	209	239	258	204	206	155	155	127	129	166	170	89	89
		Loug2-12	Loug2-12	Loug2	2016	Louga	15.7078	-16.0694	Wild	Wild	0	146	163	201	201	239	239	268	282	122	124	209	209	258	260	199	203	153	153	125	129	169	173	89	89
		Loug2-13	Loug2-13	Loug2	2016	Louga	15.7078	-16.0694	Wild	Wild	0.0833333	163	163	201	201	239	241	266	268	122	122	209	209	0	0	199	205	153	153	127	129	166	175	84	89
		Loug2-14	Loug2-14	Loug2	2016	Louga	15.7078	-16.0694	Wild	Wild	0	163	163	199	203	239	241	266	266	120	122	209	209	252	260	204	206	153	153	125	125	169	169	86	89
		Loug2-15	Loug2-15	Loug2	2016	Louga	15.7078	-16.0694	Wild	Wild	0.0833333	163	163	197	203	239	239	282	282	120	122	209	209	260	260	206	207	153	153	0	0	171	173	84	89
		Loug2-16	Loug2-16	Loug2	2016	Louga	15.7078	-16.0694	Wild	Wild	0	163	163	199	201	239	241	264	266	122	122	209	244	233	260	205	206	153	153	127	135	166	169	84	89
		Loug2-17	Loug2-17	Loug2	2016	Louga	15.7078	-16.0694	Wild	Wild	0	163	163	197	199	238	239	282	282	120	124	209	209	265	265	184	205	153	155	123	127	166	170	89	89
		Loug2-18	Loug2-18	Loug2	2016	Louga	15.7078	-16.0694	Wild	Wild	0	163	163	197	201	238	239	264	266	120	122	209	209	225	260	206	206	153	153	123	129	169	169	84	89
		Loy1-1	Loy1-1	Loy1	2016	Loyene	15.4835	-15.7596	Wild	Wild	0	163	163	197	197	239	241	266	266	122	122	196	209	258	262	205	206	153	153	127	129	169	169	89	91
		Loy1-2	Loy1-2	Loy1	2016	Loyene	15.4835	-15.7596	Wild	Wild	0	163	163	200	201	239	241	266	266	120	122	196	209	252	260	205	205	153	153	125	133	169	175	84	89
		Loy1-3	Loy1-3	Loy1	2016	Loyene	15.4835	-15.7596	Wild	Wild	0.0833333	163	163	200	203	239	239	264	266	122	122	196	196	260	262	199	206	0	0	133	133	169	171	89	89
		Loy1-4	Loy1-4	Loy1	2016	Loyene	15.4835	-15.7596	Wild	Wild	0	163	163	199	201	239	239	266	266	122	122	196	209	233	260	204	206	153	153	129	133	175	175	84	84
		Loy1-5	Loy1-5	Loy1	2016	Loyene	15.4835	-15.7596	Wild	Wild	0	163	163	200	201	239	241	264	266	122	122	196	209	260	262	199	205	153	153	129	129	171	175	84	89
		Loy1-6	Loy1-6	Loy1	2016	Loyene	15.4835	-15.7596	Wild	Wild	0	163	163	200	201	239	241	264	266	122	122	196	209	260	262	199	205	153	153	129	129	171	175	84	89
		Loy1-7	Loy1-7	Loy1	2016	Loyene	15.4835	-15.7596	Wild	Wild	0.0833333	163	163	199	203	239	239	264	266	122	122	196	196	260	262	205	206	0	0	129	133	175	175	89	91
		Loy1-8	Loy1-8	Loy1	2016	Loyene	15.4835	-15.7596	Wild	Wild	0	163	163	201	201	236	241	264	264	122	122	194	209	260	264	205	205	153	155	125	129	171	171	84	89
		Loy1-9	Loy1-9	Loy1	2016	Loyene	15.4835	-15.7596	Wild	Wild	0	163	163	199	201	239	241	266	268	120	122	209	209	233	260	205	205	153	155	123	125	170	184	84	89
		Loy1-10	Loy1-10	Loy1	2016	Loyene	15.4835	-15.7596	Wild	Wild	0	163	163	197	201	239	239	264	266	122	122	209	209	252	252	199	205	153	153	125	129	169	175	84	84
		Loy1-11	Loy1-11	Loy1	2016	Loyene	15.4835	-15.7596	Wild	Wild	0.166667	163	163	199	201	239	249	0	0	120	122	196	209	268	268	205	206	153	153	0	0	171	171	84	91
		Loy1-12	Loy1-12	Loy1	2016	Loyene	15.4835	-15.7596	Wild	Wild	0.166667	163	163	199	201	239	241	264	264	122	122	196	209	262	262	0	0	153	153	0	0	170	170	84	89
		Loy1-13	Loy1-13	Loy1	2016	Loyene	15.4835	-15.7596	Wild	Wild	0	163	163	197	199	239	241	266	266	122	126	209	209	225	225	205	205	153	153	123	125	169	170	89	89
		Loy1-14	Loy1-14	Loy1	2016	Loyene	15.4835	-15.7596	Wild	Wild	0	163	163	199	199	239	239	266	283	120	120	242	242	260	260	204	205	153	153	123	129	170	184	84	89
		Loy1-15	Loy1-15	Loy1	2016	Loyene	15.4835	-15.7596	Wild	Wild	0	163	163	197	199	239	248	266	268	120	126	196	209	260	260	205	205	153	155	123	123	170	170	89	89
		Loy1-16	Loy1-16	Loy1	2016	Loyene	15.4835	-15.7596	Wild	Wild	0	163	163	199	199	239	239	266	266	122	126	209	242	223	264	199	205	153	153	123	130	169	170	89	89
		Lro1-1	Lro1-1	Lro1	2016	Lac_rose	14.838	-17.241	Wild	Wild	0.166667	163	163	199	201	239	239	264	266	122	122	194	196	0	0	0	0	153	153	129	133	166	171	89	89
		Lro1-2	Lro1-2	Lro1	2016	Lac_rose	14.838	-17.241	Wild	Wild	0.0833333	163	163	197	197	239	241	266	282	122	124	209	242	258	260	0	0	153	153	123	123	166	175	89	91
		Lro1-3	Lro1-3	Lro1	2016	Lac_rose	14.838	-17.241	Wild	Wild	0	163	163	201	203	239	241	282	282	124	124	194	209	239	262	204	207	153	153	123	123	170	171	89	89
		Lro1-4	Lro1-4	Lro1	2016	Lac_rose	14.838	-17.241	Wild	Wild	0	163	163	199	201	239	239	264	266	122	122	194	196	259	262	205	205	153	153	129	133	166	171	89	89
		Lro1-5	Lro1-5	Lro1	2016	Lac_rose	14.838	-17.241	Wild	Wild	0	163	163	197	199	234	241	264	282	120	120	209	209	239	265	205	205	155	155	121	121	175	175	84	89
		Lro1-6	Lro1-6	Lro1	2016	Lac_rose	14.838	-17.241	Wild	Wild	0	163	163	197	199	234	241	264	282	120	120	209	209	239	265	205	205	155	155	121	121	175	175	84	89
		Lro1-7	Lro1-7	Lro1	2016	Lac_rose	14.838	-17.241	Wild	Wild	0	163	163	197	197	239	241	262	266	120	122	209	209	233	239	205	205	155	155	123	125	166	175	89	89
		Lro1-8	Lro1-8	Lro1	2016	Lac_rose	14.838	-17.241	Wild	Wild	0.0833333	163	163	199	199	241	241	282	282	0	0	196	209	258	260	204	205	153	153	133	133	166	170	89	89
		Lro1-9	Lro1-9	Lro1	2016	Lac_rose	14.838	-17.241	Wild	Wild	0.0833333	163	163	199	199	241	241	282	282	0	0	196	209	258	260	204	205	153	153	133	133	166	170	89	89
		Lro1-10	Lro1-10	Lro1	2016	Lac_rose	14.838	-17.241	Wild	Wild	0	163	163	194	197	239	239	282	282	124	124	196	209	239	258	184	205	153	153	125	125	173	175	84	89
		Lro1-11	Lro1-11	Lro1	2016	Lac_rose	14.838	-17.241	Wild	Wild	0	163	163	199	201	239	239	264	266	122	122	194	196	259	262	205	205	153	153	129	133	166	171	89	89
		Lro1-12	Lro1-12	Lro1	2016	Lac_rose	14.838	-17.241	Wild	Wild	0	163	163	199	201	239	239	264	266	122	122	194	196	259	262	205	205	153	153	129	133	166	171	89	89
		Lro1-13	Lro1-13	Lro1	2016	Lac_rose	14.838	-17.241	Wild	Wild	0	163	163	197	199	238	238	266	282	122	124	209	244	260	260	205	206	153	153	119	119	166	173	89	89
		Lro2-1	Lro2-1	Lro2	2016	Lac_rose	14.838	-17.241	Wild	Wild	0	163	163	199	203	239	241	268	282	120	155	209	209	239	260	205	205	153	153	133	137	170	170	84	89
		Lro2-2	Lro2-2	Lro2	2016	Lac_rose	14.838	-17.241	Wild	Wild	0	163	163	199	203	239	241	268	282	120	155	209	209	239	260	205	205	153	153	133	137	170	170	84	89
		Lro2-3	Lro2-3	Lro2	2016	Lac_rose	14.838	-17.241	Wild	Wild	0	163	163	199	205	239	245	266	266	122	122	209	209	239	260	204	206	153	153	129	133	166	171	84	89
		Lro2-5	Lro2-5	Lro2	2016	Lac_rose	14.838	-17.241	Wild	Wild	0	163	163	197	205	238	239	266	287	122	135	209	209	239	258	204	205	153	153	125	125	166	171	84	86
		Lro2-6	Lro2-6	Lro2	2016	Lac_rose	14.838	-17.241	Wild	Wild	0	163	163	199	199	238	239	266	282	120	120	209	209	256	256	204	205	153	153	129	137	169	173	89	91
		Lro2-7	Lro2-7	Lro2	2016	Lac_rose	14.838	-17.241	Wild	Wild	0	146	163	197	199	239	245	282	282	120	122	196	209	239	265	204	204	153	153	129	129	171	176	89	89
		Lro2-8	Lro2-8	Lro2	2016	Lac_rose	14.838	-17.241	Wild	Wild	0	163	163	199	205	239	245	266	266	122	122	209	209	239	260	204	206	153	153	129	133	166	171	84	89
		Lro2-9	Lro2-9	Lro2	2016	Lac_rose	14.838	-17.241	Wild	Wild	0.0833333	163	163	197	199	241	241	266	283	120	122	209	209	256	256	184	206	0	0	123	123	169	169	84	89
		Mat1-1	Mat1-1	Mat1	2016	Mala_Tak	16.1347	-15.8813	Wild	Wild	0	163	163	197	197	241	241	282	282	120	120	209	209	260	260	204	204	153	153	135	135	173	173	84	89
		Mat1-2	Mat1-2	Mat1	2016	Mala_Tak	16.1347	-15.8813	Wild	Wild	0	163	163	197	199	243	243	266	282	120	122	209	209	225	233	204	204	153	153	127	127	166	173	89	101
		Mat1-3	Mat1-3	Mat1	2016	Mala_Tak	16.1347	-15.8813	Wild	Wild	0	163	163	199	205	238	243	282	282	120	122	209	209	225	225	204	204	153	153	135	135	171	173	84	89
		Mat1-4	Mat1-4	Mat1	2016	Mala_Tak	16.1347	-15.8813	Wild	Wild	0	163	163	199	205	239	239	282	282	120	120	209	209	225	225	204	204	153	153	135	135	169	173	89	91
		Mat1-5	Mat1-5	Mat1	2016	Mala_Tak	16.1347	-15.8813	Wild	Wild	0	163	163	199	199	239	241	266	268	120	122	209	209	233	260	204	206	153	155	127	127	166	171	89	89
		Mat1-6	Mat1-6	Mat1	2016	Mala_Tak	16.1347	-15.8813	Wild	Wild	0	163	163	199	199	238	243	282	282	120	122	209	209	225	233	204	204	153	153	135	135	171	171	89	91
		Mat1-7	Mat1-7	Mat1	2016	Mala_Tak	16.1347	-15.8813	Wild	Wild	0	161	163	197	197	239	243	268	282	120	124	209	209	233	260	204	205	153	155	135	135	171	171	84	84
		Mat1-8	Mat1-8	Mat1	2016	Mala_Tak	16.1347	-15.8813	Wild	Wild	0	163	163	197	197	239	243	266	282	122	122	209	209	258	260	204	206	153	153	127	127	166	171	84	101
		Mat1-9	Mat1-9	Mat1	2016	Mala_Tak	16.1347	-15.8813	Wild	Wild	0	163	163	197	199	241	241	268	268	120	120	196	209	225	260	204	204	153	153	127	135	166	173	91	101
		Mat1-10	Mat1-10	Mat1	2016	Mala_Tak	16.1347	-15.8813	Wild	Wild	0	163	163	203	205	239	241	266	266	120	122	209	209	225	233	204	206	155	155	135	135	171	171	91	101
		Mat1-11	Mat1-11	Mat1	2016	Mala_Tak	16.1347	-15.8813	Wild	Wild	0	163	163	197	197	243	243	266	268	120	122	209	209	233	258	204	204	153	153	135	135	171	173	84	91
		Mat1-12	Mat1-12	Mat1	2016	Mala_Tak	16.1347	-15.8813	Wild	Wild	0	163	163	199	205	238	238	268	268	120	120	209	209	233	260	204	204	155	155	135	135	171	173	89	91
		Mat1-13	Mat1-13	Mat1	2016	Mala_Tak	16.1347	-15.8813	Wild	Wild	0	163	163	197	199	238	243	282	282	122	122	209	209	258	260	204	204	153	153	127	127	166	171	84	84
		Mat1-14	Mat1-14	Mat1	2016	Mala_Tak	16.1347	-15.8813	Wild	Wild	0.0833333	163	163	197	199	238	238	282	282	120	120	209	209	258	258	204	204	0	0	127	135	171	171	91	91
		Mat1-15	Mat1-15	Mat1	2016	Mala_Tak	16.1347	-15.8813	Wild	Wild	0	163	163	199	199	241	241	282	282	120	122	209	209	258	258	205	206	153	153	123	127	166	170	89	91
		Mb1-1	Mb1-1	Mb1	2016	Mboubane_ Ndiaye	14.8316	-16.5709	Wild	Wild	0	146	163	199	205	238	238	282	282	124	124	209	209	260	260	176	204	155	155	121	123	166	166	89	89
		Mb1-2	Mb1-2	Mb1	2016	Mboubane_ Ndiaye	14.8316	-16.5709	Wild	Wild	0	163	163	197	199	238	241	282	282	120	120	209	209	260	263	206	206	153	153	130	130	166	173	84	89
		Mb1-3	Mb1-3	Mb1	2016	Mboubane_ Ndiaye	14.8316	-16.5709	Wild	Wild	0	163	163	197	205	239	239	282	282	120	124	209	209	260	263	205	206	155	155	123	130	173	173	89	101
		Mb1-4	Mb1-4	Mb1	2016	Mboubane_ Ndiaye	14.8316	-16.5709	Wild	Wild	0	163	163	197	197	239	241	282	282	120	122	209	242	262	264	204	205	153	155	130	133	173	176	89	101
		Mb1-5	Mb1-5	Mb1	2016	Mboubane_ Ndiaye	14.8316	-16.5709	Wild	Wild	0	163	163	197	197	239	241	282	282	120	122	209	242	262	264	204	205	153	155	130	133	173	176	89	101
		Mb1-6	Mb1-6	Mb1	2016	Mboubane_ Ndiaye	14.8316	-16.5709	Wild	Wild	0	163	163	197	199	237	238	266	266	122	122	209	209	258	263	204	204	155	155	130	130	169	173	89	101
		Mb1-7	Mb1-7	Mb1	2016	Mboubane_ Ndiaye	14.8316	-16.5709	Wild	Wild	0	163	163	197	199	239	241	282	282	120	124	209	209	263	263	204	206	153	153	129	130	171	173	84	101
		Mb1-8	Mb1-8	Mb1	2016	Mboubane_ Ndiaye	14.8316	-16.5709	Wild	Wild	0	163	163	197	197	238	239	266	282	120	122	196	209	260	263	204	206	153	153	129	130	171	173	89	101
		Mb1-9	Mb1-9	Mb1	2016	Mboubane_ Ndiaye	14.8316	-16.5709	Wild	Wild	0	163	163	197	199	238	242	266	282	120	122	209	209	258	263	204	206	153	155	121	130	166	173	84	89
		Mb1-10	Mb1-10	Mb1	2016	Mboubane_ Ndiaye	14.8316	-16.5709	Wild	Wild	0	146	163	197	197	239	239	266	266	120	120	209	209	262	263	176	205	155	155	123	130	169	173	84	101
		Mb1-11	Mb1-11	Mb1	2016	Mboubane_ Ndiaye	14.8316	-16.5709	Wild	Wild	0	163	163	197	197	239	239	266	266	120	122	196	209	262	263	205	206	153	153	130	130	173	173	84	101
		Mb1-12	Mb1-12	Mb1	2016	Mboubane_ Ndiaye	14.8316	-16.5709	Wild	Wild	0	163	163	197	197	239	239	266	266	120	120	209	209	263	263	206	206	155	155	121	121	166	169	89	101
		Mb1-13	Mb1-13	Mb1	2016	Mboubane_ Ndiaye	14.8316	-16.5709	Wild	Wild	0	163	163	197	197	238	239	266	282	120	122	196	209	260	263	204	206	153	153	129	130	171	173	89	101
		Mb1-14	Mb1-14	Mb1	2016	Mboubane_ Ndiaye	14.8316	-16.5709	Wild	Wild	0	163	163	197	197	238	239	282	282	120	124	209	209	260	263	204	206	155	155	130	130	173	173	89	101
		Mb1-15	Mb1-15	Mb1	2016	Mboubane_ Ndiaye	14.8316	-16.5709	Wild	Wild	0.166667	163	163	197	199	238	239	266	266	120	122	209	209	0	0	0	0	153	153	121	123	166	166	89	101
		Mb1-16	Mb1-16	Mb1	2016	Mboubane_ Ndiaye	14.8316	-16.5709	Wild	Wild	0	163	163	197	197	239	239	282	282	120	120	209	209	263	263	205	206	155	155	121	130	166	173	101	101
		Mb1-17	Mb1-17	Mb1	2016	Mboubane_ Ndiaye	14.8316	-16.5709	Wild	Wild	0.0833333	163	163	197	197	0	0	282	282	120	120	209	209	263	263	206	206	155	155	130	130	173	173	89	89
		Mb1-18	Mb1-18	Mb1	2016	Mboubane_ Ndiaye	14.8316	-16.5709	Wild	Wild	0	163	163	197	197	238	239	266	266	120	120	209	209	263	263	206	206	153	153	123	130	166	173	89	101
		Mb1-19	Mb1-19	Mb1	2016	Mboubane_ Ndiaye	14.8316	-16.5709	Wild	Wild	0	163	163	197	199	238	238	282	282	120	124	209	209	260	263	204	206	155	155	121	130	166	173	89	89
		Mb2-1	Mb2-1	Mb2	2016	Keur_Samba_Kane	14.886	-16.5962	Wild	Wild	0	161	163	197	197	239	248	266	287	122	131	209	209	243	258	204	205	153	153	129	143	173	175	84	89
		Mb2-2	Mb2-2	Mb2	2016	Keur_Samba_Kane	14.886	-16.5962	Wild	Wild	0.0833333	163	163	197	205	239	239	282	282	124	124	209	242	260	260	205	206	153	153	0	0	166	166	84	107
		Mb2-3	Mb2-3	Mb2	2016	Keur_Samba_Kane	14.886	-16.5962	Wild	Wild	0	163	163	197	197	239	239	266	282	122	122	209	209	233	262	204	207	153	153	127	129	171	171	84	89
		Mb2-4	Mb2-4	Mb2	2016	Keur_Samba_Kane	14.886	-16.5962	Wild	Wild	0	163	163	197	199	239	241	264	266	120	122	209	209	258	265	203	206	153	153	125	127	169	175	89	89
		Mb2-5	Mb2-5	Mb2	2016	Keur_Samba_Kane	14.886	-16.5962	Wild	Wild	0	163	163	197	199	239	241	264	266	122	122	209	246	256	262	204	205	153	153	127	137	171	171	84	89
		Mb2-6	Mb2-6	Mb2	2016	Keur_Samba_Kane	14.886	-16.5962	Wild	Wild	0	163	163	199	201	239	248	266	282	120	120	209	242	260	260	204	205	155	155	127	129	171	173	86	89
		Mb2-7	Mb2-7	Mb2	2016	Keur_Samba_Kane	14.886	-16.5962	Wild	Wild	0	163	163	197	205	243	243	266	282	120	122	209	209	260	262	203	205	153	153	125	125	171	176	89	89
		Mb2-8	Mb2-8	Mb2	2016	Keur_Samba_Kane	14.886	-16.5962	Wild	Wild	0	163	163	201	205	239	239	282	282	120	124	209	209	260	265	204	205	155	155	123	123	171	171	84	89
		Mb2-9	Mb2-9	Mb2	2016	Keur_Samba_Kane	14.886	-16.5962	Wild	Wild	0	163	163	199	203	239	241	282	283	124	137	209	209	256	258	204	206	153	155	123	123	170	171	89	91
		Mb2-10	Mb2-10	Mb2	2016	Keur_Samba_Kane	14.886	-16.5962	Wild	Wild	0	163	163	197	197	243	243	264	283	120	120	209	209	256	256	205	205	153	155	123	123	170	170	86	89
		Mb2-12	Mb2-12	Mb2	2016	Keur_Samba_Kane	14.886	-16.5962	Wild	Wild	0.0833333	163	163	197	199	239	249	282	282	124	124	209	242	233	265	0	0	153	153	123	123	170	170	89	89
		Mb2-13	Mb2-13	Mb2	2016	Keur_Samba_Kane	14.886	-16.5962	Wild	Wild	0.0833333	163	163	197	201	239	243	266	282	120	122	209	209	260	260	0	0	153	153	125	125	166	166	86	91
		Mb2-14	Mb2-14	Mb2	2016	Keur_Samba_Kane	14.886	-16.5962	Wild	Wild	0.25	163	163	197	197	239	239	282	282	0	0	209	209	258	262	0	0	155	155	0	0	166	169	84	84
		Mb2-15	Mb2-15	Mb2	2016	Keur_Samba_Kane	14.886	-16.5962	Wild	Wild	0.166667	163	163	197	205	239	241	266	282	120	124	209	246	260	262	0	0	153	153	0	0	169	169	84	98
		Mb2-16	Mb2-16	Mb2	2016	Keur_Samba_Kane	14.886	-16.5962	Wild	Wild	0.166667	163	163	197	197	239	241	264	266	120	122	209	246	233	258	0	0	0	0	129	137	165	171	89	104
		Mb2-17	Mb2-17	Mb2	2016	Keur_Samba_Kane	14.886	-16.5962	Wild	Wild	0.166667	163	165	199	199	239	243	0	0	124	137	209	209	233	258	0	0	153	153	123	133	169	170	86	89
		Mb2-18	Mb2-18	Mb2	2016	Keur_Samba_Kane	14.886	-16.5962	Wild	Wild	0.166667	0	0	197	199	239	239	264	282	0	0	209	209	260	260	204	204	153	155	123	129	171	189	84	89
		Mb2-20	Mb2-20	Mb2	2016	Keur_Samba_Kane	14.886	-16.5962	Wild	Wild	0	163	163	197	201	239	243	266	266	122	122	196	209	233	260	205	206	153	153	125	125	166	173	84	89
		Mbabane-1	Mbabane-1	Mbabane	2016	Mbabane_Wolof	14.4862	-15.2591	Wild	Wild	0	163	163	197	201	241	243	262	266	118	122	196	209	260	260	199	205	155	155	125	127	171	171	84	89
		Mbabane-2	Mbabane-2	Mbabane	2016	Mbabane_Wolof	14.4862	-15.2591	Wild	Wild	0.0833333	163	163	197	199	242	242	280	280	118	118	196	209	260	265	203	203	0	0	125	125	169	171	98	98
		Mbabane-3	Mbabane-3	Mbabane	2016	Mbabane_Wolof	14.4862	-15.2591	Wild	Wild	0	163	163	203	203	243	243	266	282	122	122	209	209	260	260	199	205	153	153	125	125	169	171	107	107
		Mbabane-4	Mbabane-4	Mbabane	2016	Mbabane_Wolof	14.4862	-15.2591	Wild	Wild	0	163	163	197	197	239	239	269	282	122	122	209	242	260	265	205	205	153	153	123	123	169	173	84	84
		Mbabane-5	Mbabane-5	Mbabane	2016	Mbabane_Wolof	14.4862	-15.2591	Wild	Wild	0	163	163	197	197	238	243	266	266	120	120	209	209	256	262	199	203	153	153	127	127	169	170	84	84
		Mbabane-6	Mbabane-6	Mbabane	2016	Mbabane_Wolof	14.4862	-15.2591	Wild	Wild	0	163	163	197	199	239	239	262	266	118	122	209	242	260	264	204	204	153	153	125	125	166	169	84	101
		Mbabane-7	Mbabane-7	Mbabane	2016	Mbabane_Wolof	14.4862	-15.2591	Wild	Wild	0	163	163	197	201	239	239	266	269	122	122	209	209	233	260	204	204	155	155	123	123	169	173	84	89
		Mbabane-8	Mbabane-8	Mbabane	2016	Mbabane_Wolof	14.4862	-15.2591	Wild	Wild	0	163	163	197	197	239	241	269	282	122	122	209	209	223	223	199	204	153	153	123	125	170	171	101	101
		Mbabane-9	Mbabane-9	Mbabane	2016	Mbabane_Wolof	14.4862	-15.2591	Wild	Wild	0	163	163	197	197	239	242	266	269	122	122	209	209	262	262	202	202	153	153	125	127	166	171	84	91
		Mbabane-10	Mbabane-10	Mbabane	2016	Mbabane_Wolof	14.4862	-15.2591	Wild	Wild	0	163	163	197	199	239	241	266	282	122	122	209	209	262	262	199	204	153	153	125	125	166	169	89	89
		Mbabane-11	Mbabane-11	Mbabane	2016	Mbabane_Wolof	14.4862	-15.2591	Wild	Wild	0	163	163	197	207	239	239	266	289	122	131	196	196	260	260	204	205	155	155	125	125	166	169	84	91
		Mbabane-12	Mbabane-12	Mbabane	2016	Mbabane_Wolof	14.4862	-15.2591	Wild	Wild	0	163	163	199	201	239	239	266	266	122	122	209	209	262	262	199	204	153	153	123	125	169	170	89	89
		Mbabane-13	Mbabane-13	Mbabane	2016	Mbabane_Wolof	14.4862	-15.2591	Wild	Wild	0	146	163	197	197	239	243	266	282	122	122	209	242	233	260	203	204	153	153	123	129	170	171	84	107
		Mbabane-14	Mbabane-14	Mbabane	2016	Mbabane_Wolof	14.4862	-15.2591	Wild	Wild	0.0833333	163	163	197	199	239	241	266	287	118	122	209	209	260	260	0	0	153	153	123	123	169	171	84	98
		MEK1-1	MEK1-1	MEK1	2016	Mekhe	15.0925	-16.6567	Wild	Wild	0	163	163	201	205	239	248	266	282	122	122	209	209	252	264	203	205	153	153	123	125	175	175	84	91
		MEK1-2	MEK1-2	MEK1	2016	Mekhe	15.0925	-16.6567	Wild	Wild	0.166667	163	163	199	201	241	248	282	282	120	122	209	209	0	0	0	0	153	153	121	125	169	175	98	101
		MEK1-3	MEK1-3	MEK1	2016	Mekhe	15.0925	-16.6567	Wild	Wild	0	146	163	197	203	239	239	264	282	120	122	209	209	260	264	205	206	155	155	125	129	171	179	89	89
		MEK1-4	MEK1-4	MEK1	2016	Mekhe	15.0925	-16.6567	Wild	Wild	0.166667	163	163	197	199	0	0	266	282	120	122	209	209	223	235	205	206	153	155	129	129	0	0	89	101
		MEK1-5	MEK1-5	MEK1	2016	Mekhe	15.0925	-16.6567	Wild	Wild	0	146	163	199	199	239	241	266	266	120	120	209	209	260	260	204	205	153	153	123	125	166	171	84	89
		MEK1-7	MEK1-7	MEK1	2016	Mekhe	15.0925	-16.6567	Wild	Wild	0	163	163	197	199	239	241	282	282	124	124	209	209	258	262	204	205	153	153	129	129	171	171	98	101
		MEK1-8	MEK1-8	MEK1	2016	Mekhe	15.0925	-16.6567	Wild	Wild	0	163	163	199	201	239	245	264	266	120	122	196	209	223	223	205	205	155	155	123	129	171	173	89	89
		MEK1-10	MEK1-10	MEK1	2016	Mekhe	15.0925	-16.6567	Wild	Wild	0.0833333	163	163	197	197	239	239	266	287	120	131	209	209	235	262	206	206	0	0	125	129	171	171	101	104
		MEK1-11	MEK1-11	MEK1	2016	Mekhe	15.0925	-16.6567	Wild	Wild	0	163	163	197	201	241	241	266	282	120	122	209	209	260	262	204	205	153	155	125	129	173	175	84	89
		MEK1-12	MEK1-12	MEK1	2016	Mekhe	15.0925	-16.6567	Wild	Wild	0.166667	146	163	203	205	241	241	264	266	122	122	209	209	260	264	205	206	0	0	125	125	0	0	84	98
		MEK1-13	MEK1-13	MEK1	2016	Mekhe	15.0925	-16.6567	Wild	Wild	0	163	163	197	205	239	241	266	266	120	122	209	209	262	264	205	205	153	153	121	123	169	182	84	89
		MEK1-14	MEK1-14	MEK1	2016	Mekhe	15.0925	-16.6567	Wild	Wild	0	163	163	199	201	239	239	266	266	120	120	209	209	260	264	202	202	155	155	125	125	171	171	89	89
		MEK1-15	MEK1-15	MEK1	2016	Mekhe	15.0925	-16.6567	Wild	Wild	0	163	165	197	197	239	239	266	282	120	124	209	209	262	264	205	206	153	153	123	129	170	175	84	84
		Mpal-1	Mpal-1	Mpal	2016	Mpal	15.9185	-16.2869	Wild	Wild	0	146	163	197	197	239	239	266	282	120	124	209	209	258	264	204	206	153	153	125	127	171	173	89	101
		Mpal-2	Mpal-2	Mpal	2016	Mpal	15.9185	-16.2869	Wild	Wild	0	163	163	197	199	239	239	266	282	120	122	209	209	223	265	205	207	155	155	121	129	166	166	89	104
		Mpal-3	Mpal-3	Mpal	2016	Mpal	15.9185	-16.2869	Wild	Wild	0.166667	163	163	197	197	239	241	266	282	120	122	209	246	239	262	176	204	0	0	129	139	0	0	86	89
		Mpal-4	Mpal-4	Mpal	2016	Mpal	15.9185	-16.2869	Wild	Wild	0	163	163	197	201	238	241	266	282	122	126	196	209	260	260	204	204	153	155	125	129	166	173	89	101
		Mpal-5	Mpal-5	Mpal	2016	Mpal	15.9185	-16.2869	Wild	Wild	0	163	163	197	197	238	239	266	282	122	124	209	209	233	262	204	205	153	153	125	125	169	171	84	89
		Mpal-6	Mpal-6	Mpal	2016	Mpal	15.9185	-16.2869	Wild	Wild	0	163	163	197	197	239	239	262	282	122	126	209	209	223	259	204	204	150	150	125	127	171	176	84	84
		Mpal-7	Mpal-7	Mpal	2016	Mpal	15.9185	-16.2869	Wild	Wild	0	163	163	197	197	239	241	268	283	120	120	209	209	262	262	184	205	153	153	125	125	171	173	84	84
		Mpal-8	Mpal-8	Mpal	2016	Mpal	15.9185	-16.2869	Wild	Wild	0	163	163	199	203	241	241	266	287	122	131	209	209	233	265	205	205	150	150	127	127	169	171	84	84
		Mpal-9	Mpal-9	Mpal	2016	Mpal	15.9185	-16.2869	Wild	Wild	0.0833333	163	163	199	199	238	241	264	282	122	124	209	209	235	260	203	206	153	153	121	121	0	0	84	89
		Mpal-10	Mpal-10	Mpal	2016	Mpal	15.9185	-16.2869	Wild	Wild	0	163	163	197	197	239	240	282	282	122	124	209	209	233	260	204	205	153	153	127	130	166	191	89	89
		Mpal-11	Mpal-11	Mpal	2016	Mpal	15.9185	-16.2869	Wild	Wild	0.0833333	161	163	199	201	239	239	262	282	120	122	209	209	233	260	176	184	153	155	123	123	0	0	89	98
		Mpal-12	Mpal-12	Mpal	2016	Mpal	15.9185	-16.2869	Wild	Wild	0	163	163	197	199	238	239	266	282	122	122	209	209	256	260	205	205	153	153	123	130	166	171	89	91
		Mpal-13	Mpal-13	Mpal	2016	Mpal	15.9185	-16.2869	Wild	Wild	0	163	163	197	201	239	239	282	282	120	124	194	209	239	258	184	206	155	155	123	125	173	173	84	91
		Mpal-14	Mpal-14	Mpal	2016	Mpal	15.9185	-16.2869	Wild	Wild	0	163	163	197	197	241	241	262	266	120	122	209	246	239	262	205	205	150	150	123	125	171	173	84	89
		Mpal-15	Mpal-15	Mpal	2016	Mpal	15.9185	-16.2869	Wild	Wild	0	163	163	197	197	239	241	264	283	122	122	209	209	260	262	204	205	155	155	123	125	169	179	86	89
		Mpal1-16	Mpal1-16	Mpal	2016	Mpal	15.9185	-16.2869	Wild	Wild	0	163	163	197	197	242	244	282	287	124	131	209	209	235	265	203	205	155	155	123	125	169	170	84	89
		Mpal1-17	Mpal1-17	Mpal	2016	Mpal	15.9185	-16.2869	Wild	Wild	0	146	163	197	201	238	241	266	282	122	122	209	209	233	262	204	204	153	153	121	121	166	169	84	89
		Mpal1-18	Mpal1-18	Mpal	2016	Mpal	15.9185	-16.2869	Wild	Wild	0	163	163	197	197	239	241	264	283	122	122	209	209	260	262	204	205	155	155	123	125	169	179	86	89
		Mpal1-19	Mpal1-19	Mpal	2016	Mpal	15.9185	-16.2869	Wild	Wild	0	163	163	197	197	239	241	282	282	120	122	209	246	259	262	205	205	155	155	123	125	169	171	89	89
		Mpal1-20	Mpal1-20	Mpal	2016	Mpal	15.9185	-16.2869	Wild	Wild	0	161	163	197	197	238	239	282	282	120	124	209	209	233	260	205	206	150	153	125	125	169	171	89	89
		Mpal1-21	Mpal1-21	Mpal	2016	Mpal	15.9185	-16.2869	Wild	Wild	0	163	163	199	203	241	241	266	282	124	124	209	209	265	265	202	205	150	150	123	123	166	166	89	89
		Mpal1-22	Mpal1-22	Mpal	2016	Mpal	15.9185	-16.2869	Wild	Wild	0	163	163	199	203	241	241	266	282	124	124	209	209	264	265	202	205	150	150	123	123	166	166	89	89
		Mpal1-23	Mpal1-23	Mpal	2016	Mpal	15.9185	-16.2869	Wild	Wild	0	146	163	197	197	239	239	282	282	122	124	209	246	262	262	204	205	153	153	123	127	166	166	89	89
		Mpal1-24	Mpal1-24	Mpal	2016	Mpal	15.9185	-16.2869	Wild	Wild	0	163	163	197	197	238	241	268	282	120	120	209	209	260	260	205	205	150	150	123	125	169	171	84	89
		Mpal1-25	Mpal1-25	Mpal	2016	Mpal	15.9185	-16.2869	Wild	Wild	0	163	163	197	197	239	239	268	282	120	122	196	209	233	262	205	205	155	155	123	125	166	171	89	91
		Ndi1-1	Ndi1-1	Ndi1	2016	Ndiol	16.167	-16.2865	Wild	Wild	0.0833333	161	163	201	201	239	241	282	282	122	122	209	209	260	260	205	205	155	155	0	0	170	173	86	86
		Ndi1-2	Ndi1-2	Ndi1	2016	Ndiol	16.167	-16.2865	Wild	Wild	0	161	163	197	201	239	239	266	282	122	122	209	242	258	259	205	207	153	153	123	123	166	173	89	104
		Ndi1-3	Ndi1-3	Ndi1	2016	Ndiol	16.167	-16.2865	Wild	Wild	0.0833333	161	161	197	197	239	239	282	282	122	124	209	242	231	258	176	205	153	153	125	125	0	0	84	89
		Ndi1-4	Ndi1-4	Ndi1	2016	Ndiol	16.167	-16.2865	Wild	Wild	0	163	163	197	197	239	241	282	282	122	122	209	242	231	260	205	207	155	155	129	133	169	171	89	89
		Ndi1-5	Ndi1-5	Ndi1	2016	Ndiol	16.167	-16.2865	Wild	Wild	0	163	163	197	197	239	239	266	282	122	122	209	209	256	258	176	204	153	153	127	127	170	170	84	86
		Ndi1-6	Ndi1-6	Ndi1	2016	Ndiol	16.167	-16.2865	Wild	Wild	0	161	161	197	197	239	239	282	282	122	122	209	244	231	260	205	205	153	155	125	125	166	166	84	86
		Ndi1-7	Ndi1-7	Ndi1	2016	Ndiol	16.167	-16.2865	Wild	Wild	0	161	163	197	197	241	241	264	282	122	124	209	244	260	260	205	207	155	155	123	125	173	173	84	84
		Ndi1-8	Ndi1-8	Ndi1	2016	Ndiol	16.167	-16.2865	Wild	Wild	0	161	163	197	197	239	240	266	282	122	122	209	209	231	262	205	205	155	155	125	125	170	170	89	89
		Ndi1-9	Ndi1-9	Ndi1	2016	Ndiol	16.167	-16.2865	Wild	Wild	0	161	163	197	197	239	239	282	282	122	122	209	242	231	260	205	205	153	153	123	123	173	173	84	89
		Ndi1-10	Ndi1-10	Ndi1	2016	Ndiol	16.167	-16.2865	Wild	Wild	0	163	163	197	197	241	241	282	282	122	122	209	244	258	260	205	205	153	153	141	141	166	173	84	84
		Ndi1-11	Ndi1-11	Ndi1	2016	Ndiol	16.167	-16.2865	Wild	Wild	0	163	163	197	197	241	241	266	282	122	122	209	209	231	260	205	205	155	155	127	127	169	173	86	89
		Ndi1-12	Ndi1-12	Ndi1	2016	Ndiol	16.167	-16.2865	Wild	Wild	0	163	163	197	199	241	241	261	282	122	122	209	246	231	260	204	205	155	155	123	123	170	173	89	104
		Ndi1-13	Ndi1-13	Ndi1	2016	Ndiol	16.167	-16.2865	Wild	Wild	0	161	163	197	197	239	239	266	282	122	122	209	209	231	260	205	205	153	153	123	133	169	173	89	104
		Ndi1-14	Ndi1-14	Ndi1	2016	Ndiol	16.167	-16.2865	Wild	Wild	0	161	161	197	199	239	240	266	282	122	122	209	209	231	231	205	205	153	153	125	125	173	184	84	104
		Ndi1-15	Ndi1-15	Ndi1	2016	Ndiol	16.167	-16.2865	Wild	Wild	0	161	161	197	197	239	239	261	282	122	122	209	244	231	259	184	205	153	155	125	125	166	184	84	104
		Ndi2-1	Ndi2-1	Ndi2	2016	Ndiol	16.167	-16.2865	Wild	Wild	0.0833333	163	163	197	199	238	239	264	266	122	122	209	209	0	0	204	205	153	153	125	127	166	169	84	89
		Ndi2-2	Ndi2-2	Ndi2	2016	Ndiol	16.167	-16.2865	Wild	Wild	0	163	163	197	199	239	241	282	282	120	124	209	209	256	262	205	206	153	153	125	127	166	169	89	89
		Ndi2-3	Ndi2-3	Ndi2	2016	Ndiol	16.167	-16.2865	Wild	Wild	0	163	163	197	199	241	241	266	266	120	122	209	209	256	256	204	205	153	155	123	123	174	176	89	89
		Ndi2-4	Ndi2-4	Ndi2	2016	Ndiol	16.167	-16.2865	Wild	Wild	0	163	163	199	201	239	241	282	282	124	124	209	209	260	262	204	205	153	153	123	127	171	174	89	89
		Ndi2-5	Ndi2-5	Ndi2	2016	Ndiol	16.167	-16.2865	Wild	Wild	0	163	163	197	197	241	241	266	282	120	124	209	209	223	233	204	206	153	153	123	133	174	174	89	89
		Ndi2-6	Ndi2-6	Ndi2	2016	Ndiol	16.167	-16.2865	Wild	Wild	0	163	163	197	197	239	241	266	282	120	124	209	209	260	262	204	206	153	153	123	129	170	174	89	89
		Ndi2-7	Ndi2-7	Ndi2	2016	Ndiol	16.167	-16.2865	Wild	Wild	0	163	163	197	197	239	239	264	266	122	122	209	209	262	262	205	205	153	153	125	125	175	175	86	89
		Ndi2-8	Ndi2-8	Ndi2	2016	Ndiol	16.167	-16.2865	Wild	Wild	0	163	163	197	199	239	241	264	266	122	122	209	209	260	262	204	206	153	153	125	125	166	175	86	89
		Ndi2-9	Ndi2-9	Ndi2	2016	Ndiol	16.167	-16.2865	Wild	Wild	0	163	163	197	199	239	239	282	282	122	124	209	209	223	262	204	205	153	153	127	129	169	174	86	89
		Ndi2-10	Ndi2-10	Ndi2	2016	Ndiol	16.167	-16.2865	Wild	Wild	0	163	163	197	197	238	239	282	282	122	122	209	209	233	233	205	205	153	153	123	133	174	176	84	91
		Ndi2-11	Ndi2-11	Ndi2	2016	Ndiol	16.167	-16.2865	Wild	Wild	0	163	163	197	199	239	239	264	266	122	122	209	209	262	262	205	206	153	153	123	127	169	171	89	89
		Ndi2-12	Ndi2-12	Ndi2	2016	Ndiol	16.167	-16.2865	Wild	Wild	0	163	163	197	199	239	239	266	266	120	122	209	209	223	262	204	204	153	153	127	127	169	169	89	89
		Ndi2-13	Ndi2-13	Ndi2	2016	Ndiol	16.167	-16.2865	Wild	Wild	0	163	163	197	197	239	239	266	282	120	124	209	209	260	262	204	206	153	153	123	123	171	174	89	89
		Ndi2-14	Ndi2-14	Ndi2	2016	Ndiol	16.167	-16.2865	Wild	Wild	0	163	163	199	199	239	239	266	282	122	124	209	209	223	262	205	205	153	153	127	129	169	174	89	91
		Ndi2-15	Ndi2-15	Ndi2	2016	Ndiol	16.167	-16.2865	Wild	Wild	0	163	163	197	199	239	241	264	282	122	124	209	209	239	260	205	206	153	153	125	129	174	174	89	91
		Ndi2-16	Ndi2-16	Ndi2	2016	Ndiol	16.167	-16.2865	Wild	Wild	0	163	163	197	199	239	239	266	266	122	122	209	209	223	239	205	205	153	153	125	129	166	170	89	89
		Ndi2-17	Ndi2-17	Ndi2	2016	Ndiol	16.167	-16.2865	Wild	Wild	0	163	163	199	199	238	239	266	282	120	122	209	209	256	256	205	205	153	155	123	129	173	174	84	84
		Ndi2-18	Ndi2-18	Ndi2	2016	Ndiol	16.167	-16.2865	Wild	Wild	0	163	163	197	199	239	240	264	266	122	126	209	209	260	262	205	205	153	153	129	129	170	170	89	91
		Ndia1-1	Ndia1-1	Ndia1	2016	Ndiagne	15.3867	-16.0737	Wild	Wild	0	163	163	199	201	241	241	266	282	122	124	209	242	258	258	204	205	153	153	129	141	171	171	91	98
		Ndia1-2	Ndia1-2	Ndia1	2016	Ndiagne	15.3867	-16.0737	Wild	Wild	0.0833333	163	163	197	201	239	239	266	266	120	120	209	209	258	258	205	205	153	153	0	0	169	169	91	91
		Ndia1-3	Ndia1-3	Ndia1	2016	Ndiagne	15.3867	-16.0737	Wild	Wild	0	163	163	197	197	239	239	266	282	120	120	209	209	263	263	205	205	153	153	133	139	170	171	86	89
		Ndia1-4	Ndia1-4	Ndia1	2016	Ndiagne	15.3867	-16.0737	Wild	Wild	0.0833333	163	163	197	197	239	240	0	0	122	129	209	209	260	262	204	205	153	153	123	125	169	171	84	89
		Ndia1-5	Ndia1-5	Ndia1	2016	Ndiagne	15.3867	-16.0737	Wild	Wild	0	163	163	201	201	239	241	266	282	120	120	209	209	262	265	201	203	153	153	123	130	166	175	84	84
		Ndia1-6	Ndia1-6	Ndia1	2016	Ndiagne	15.3867	-16.0737	Wild	Wild	0	163	163	201	201	239	241	266	282	120	122	209	209	262	265	201	203	153	153	123	130	166	175	84	84
		Ndia1-7	Ndia1-7	Ndia1	2016	Ndiagne	15.3867	-16.0737	Wild	Wild	0	146	163	197	197	239	239	266	266	120	122	209	209	260	265	205	205	153	153	127	127	171	171	84	89
		Ndia1-8	Ndia1-8	Ndia1	2016	Ndiagne	15.3867	-16.0737	Wild	Wild	0	163	163	197	197	239	239	266	287	122	129	209	242	232	260	203	205	153	153	125	129	169	171	89	98
		Ndia1-9	Ndia1-9	Ndia1	2016	Ndiagne	15.3867	-16.0737	Wild	Wild	0	163	163	197	201	239	241	264	266	122	122	209	209	260	260	204	205	153	153	127	129	166	171	89	89
		Ndia1-10	Ndia1-10	Ndia1	2016	Ndiagne	15.3867	-16.0737	Wild	Wild	0	163	163	197	199	239	239	264	266	122	122	196	209	260	260	205	205	153	153	123	129	166	175	89	89
		Ndia1-11	Ndia1-11	Ndia1	2016	Ndiagne	15.3867	-16.0737	Wild	Wild	0	163	163	199	201	239	243	264	266	120	122	209	209	233	256	203	203	153	155	123	130	169	171	84	89
		Ndiokene-1	Ndiokene-1	Ndiokene	2016	Ndiokène	14.2967	-15.1899	Wild	Wild	0	161	163	197	197	239	239	266	266	120	122	209	209	260	260	204	205	155	155	121	127	179	191	89	89
		Ndiokene-2	Ndiokene-2	Ndiokene	2016	Ndiokène	14.2967	-15.1899	Wild	Wild	0	163	163	199	201	239	244	266	266	120	122	209	209	260	260	205	205	153	153	127	129	169	176	84	86
		Ndiokene-3	Ndiokene-3	Ndiokene	2016	Ndiokène	14.2967	-15.1899	Wild	Wild	0.0833333	146	163	197	199	239	243	266	282	120	124	209	209	0	0	205	205	153	153	123	125	166	169	84	84
		Ndiokene-4	Ndiokene-4	Ndiokene	2016	Ndiokène	14.2967	-15.1899	Wild	Wild	0	163	163	197	197	241	244	266	266	122	122	196	209	260	260	205	206	153	153	121	125	166	169	84	91
		Ndiokene-5	Ndiokene-5	Ndiokene	2016	Ndiokène	14.2967	-15.1899	Wild	Wild	0	163	163	197	199	239	239	266	266	120	122	196	196	223	260	205	205	153	153	123	125	171	171	89	89
		Ndiokene-6	Ndiokene-6	Ndiokene	2016	Ndiokène	14.2967	-15.1899	Wild	Wild	0	161	161	197	207	237	245	280	280	118	118	196	209	260	260	204	204	153	153	121	123	169	170	84	84
		Ndiokene-7	Ndiokene-7	Ndiokene	2016	Ndiokène	14.2967	-15.1899	Wild	Wild	0	163	163	197	199	239	239	266	266	120	122	209	209	260	260	205	205	153	153	125	129	169	169	89	89
		Ndiokene-8	Ndiokene-8	Ndiokene	2016	Ndiokène	14.2967	-15.1899	Wild	Wild	0	163	163	207	207	239	239	282	282	124	124	209	209	227	260	205	205	153	153	127	129	175	175	84	84
		Ndiokene-9	Ndiokene-9	Ndiokene	2016	Ndiokène	14.2967	-15.1899	Wild	Wild	0	163	163	197	199	239	241	268	282	124	124	209	209	260	265	204	205	153	155	121	121	166	166	84	84
		Ndoy1-1	Ndoy1-1	Ndoy1	2016	Ndoyene	15.4338	-15.7596	Wild	Wild	0	163	163	197	197	239	240	264	282	120	122	196	209	259	260	204	204	153	153	123	133	166	166	84	84
		Ndoy1-2	Ndoy1-2	Ndoy1	2016	Ndoyene	15.4338	-15.7596	Wild	Wild	0	163	163	197	201	241	241	264	266	120	120	209	242	223	264	184	204	153	153	125	125	166	187	84	91
		Ndoy1-3	Ndoy1-3	Ndoy1	2016	Ndoyene	15.4338	-15.7596	Wild	Wild	0.0833333	163	163	201	201	241	241	264	282	122	122	209	209	223	264	204	205	0	0	123	130	173	173	89	89
		Ndoy1-4	Ndoy1-4	Ndoy1	2016	Ndoyene	15.4338	-15.7596	Wild	Wild	0	163	163	197	201	239	241	282	282	149	149	209	209	223	264	205	205	153	153	129	141	170	189	86	89
		Ndoy1-5	Ndoy1-5	Ndoy1	2016	Ndoyene	15.4338	-15.7596	Wild	Wild	0.0833333	163	163	197	199	239	241	264	282	122	149	196	209	0	0	202	205	153	153	125	141	169	170	86	89
		Ndoy1-6	Ndoy1-6	Ndoy1	2016	Ndoyene	15.4338	-15.7596	Wild	Wild	0	161	163	199	201	241	241	266	282	120	120	196	209	256	256	204	205	150	150	127	129	169	171	89	101
		Ndoy1-8	Ndoy1-8	Ndoy1	2016	Ndoyene	15.4338	-15.7596	Wild	Wild	0.166667	163	163	197	199	239	243	266	282	122	122	196	209	239	263	0	0	153	153	0	0	166	175	86	89
		Ndoy1-9	Ndoy1-9	Ndoy1	2016	Ndoyene	15.4338	-15.7596	Wild	Wild	0.0833333	146	163	200	201	239	239	0	0	122	129	196	209	259	260	204	205	153	153	125	129	169	173	84	89
		Ndoy1-10	Ndoy1-10	Ndoy1	2016	Ndoyene	15.4338	-15.7596	Wild	Wild	0	163	163	197	201	238	241	266	282	120	120	209	209	223	264	205	205	155	155	123	125	170	173	86	89
		Ndoy1-11	Ndoy1-11	Ndoy1	2016	Ndoyene	15.4338	-15.7596	Wild	Wild	0	163	163	199	201	238	239	282	282	120	122	209	246	260	262	205	207	153	153	133	133	169	173	84	89
		Ndoy1-12	Ndoy1-12	Ndoy1	2016	Ndoyene	15.4338	-15.7596	Wild	Wild	0	163	163	197	197	239	242	266	280	118	120	209	209	241	260	204	204	155	155	127	129	169	171	84	89
		Ndoy1-13	Ndoy1-13	Ndoy1	2016	Ndoyene	15.4338	-15.7596	Wild	Wild	0	163	163	197	197	238	241	264	266	120	122	209	209	223	263	205	205	150	150	123	127	171	171	89	89
		Ndoy1-14	Ndoy1-14	Ndoy1	2016	Ndoyene	15.4338	-15.7596	Wild	Wild	0	163	163	197	199	239	239	266	266	120	122	209	209	223	265	199	206	153	153	125	129	169	173	89	91
		Ndoy1-15	Ndoy1-15	Ndoy1	2016	Ndoyene	15.4338	-15.7596	Wild	Wild	0	161	163	197	197	238	238	266	282	120	122	209	209	260	260	184	205	150	153	130	133	171	171	89	89
		Niang1-1	Niang1-1	Niang1	2016	Niango_Dieu	16.5107	-14.9196	Wild	Wild	0	163	163	199	199	239	240	264	282	122	122	209	209	250	260	205	205	155	155	125	125	169	173	84	89
		Niang1-2	Niang1-2	Niang1	2016	Niango_Dieu	16.5107	-14.9196	Wild	Wild	0	163	163	199	199	240	240	266	282	122	124	209	209	252	252	205	205	155	155	125	125	170	173	84	89
		Niang1-3	Niang1-3	Niang1	2016	Niango_Dieu	16.5107	-14.9196	Wild	Wild	0	163	163	199	199	239	239	264	266	122	122	209	209	260	260	204	204	153	153	123	123	169	173	84	101
		Niang1-4	Niang1-4	Niang1	2016	Niango_Dieu	16.5107	-14.9196	Wild	Wild	0	163	163	199	199	239	239	282	282	122	122	196	209	223	260	205	206	153	153	125	125	169	173	89	101
		Niang1-5	Niang1-5	Niang1	2016	Niango_Dieu	16.5107	-14.9196	Wild	Wild	0	163	163	199	199	239	239	266	266	122	122	209	209	223	260	205	205	153	153	123	123	170	173	84	84
		Niang1-6	Niang1-6	Niang1	2016	Niango_Dieu	16.5107	-14.9196	Wild	Wild	0	163	165	199	199	239	240	282	282	122	124	209	209	250	250	204	205	153	153	123	125	173	173	84	89
		Niang1-7	Niang1-7	Niang1	2016	Niango_Dieu	16.5107	-14.9196	Wild	Wild	0	163	163	199	199	239	239	282	282	122	122	209	209	258	258	206	206	153	153	123	123	166	171	84	89
		Niang1-8	Niang1-8	Niang1	2016	Niango_Dieu	16.5107	-14.9196	Wild	Wild	0	163	163	199	199	239	239	266	282	122	126	196	244	223	223	205	205	153	153	125	125	170	173	84	89
		Niang1-9	Niang1-9	Niang1	2016	Niango_Dieu	16.5107	-14.9196	Wild	Wild	0.0833333	163	165	199	199	239	239	266	282	122	122	196	209	239	260	204	204	153	153	0	0	166	169	89	89
		Niang1-10	Niang1-10	Niang1	2016	Niango_Dieu	16.5107	-14.9196	Wild	Wild	0	163	163	197	199	239	239	264	266	122	122	209	209	223	239	205	205	155	155	125	125	173	173	89	89
		Niang1-11	Niang1-11	Niang1	2016	Niango_Dieu	16.5107	-14.9196	Wild	Wild	0	163	163	199	199	239	239	266	268	122	122	209	209	235	239	205	205	153	153	123	123	169	170	84	86
		Niang1-12	Niang1-12	Niang1	2016	Niango_Dieu	16.5107	-14.9196	Wild	Wild	0	163	163	199	199	239	239	264	283	120	122	209	209	223	260	204	206	153	153	123	123	169	171	84	101
		Niang1-13	Niang1-13	Niang1	2016	Niango_Dieu	16.5107	-14.9196	Wild	Wild	0	163	163	199	199	239	239	264	264	122	122	209	209	223	239	205	205	153	153	123	123	170	173	89	101
		Niang1-14	Niang1-14	Niang1	2016	Niango_Dieu	16.5107	-14.9196	Wild	Wild	0	163	163	199	199	239	239	282	282	122	122	196	244	256	260	205	205	153	153	125	125	173	173	84	86
		Niang1-15	Niang1-15	Niang1	2016	Niango_Dieu	16.5107	-14.9196	Wild	Wild	0	163	163	199	199	239	239	282	282	122	122	242	244	258	258	205	213	153	153	125	125	170	170	84	89
		Niang1-16	Niang1-16	Niang1	2016	Niango_Dieu	16.5107	-14.9196	Wild	Wild	0	163	163	199	199	239	239	266	282	122	126	196	209	239	260	205	213	153	153	125	137	170	171	84	86
		Niang1-17	Niang1-17	Niang1	2016	Niango_Dieu	16.5107	-14.9196	Wild	Wild	0	146	146	199	199	239	239	282	282	122	122	209	209	258	260	205	205	153	153	125	125	171	173	84	84
		Niang1-18	Niang1-18	Niang1	2016	Niango_Dieu	16.5107	-14.9196	Wild	Wild	0	163	163	199	199	239	239	266	282	122	122	196	209	239	260	205	205	153	153	123	125	170	170	84	89
		Niang1-19	Niang1-19	Niang1	2016	Niango_Dieu	16.5107	-14.9196	Wild	Wild	0	163	163	199	199	239	239	266	282	122	122	209	209	223	239	205	205	153	153	123	125	173	173	84	89
		Niang1-20	Niang1-20	Niang1	2016	Niango_Dieu	16.5107	-14.9196	Wild	Wild	0	163	163	199	199	239	239	266	268	122	126	209	244	223	260	205	205	153	153	123	123	170	171	89	101
		Niang1-21	Niang1-21	Niang1	2016	Niango_Dieu	16.5107	-14.9196	Wild	Wild	0	163	163	197	199	239	239	266	266	122	122	209	209	223	239	205	205	153	153	125	125	173	173	84	89
		Niang1-22	Niang1-22	Niang1	2016	Niango_Dieu	16.5107	-14.9196	Wild	Wild	0	163	163	199	199	239	239	264	266	122	126	209	209	223	223	203	205	153	153	123	125	170	171	89	89
		Niang1-23	Niang1-23	Niang1	2016	Niango_Dieu	16.5107	-14.9196	Wild	Wild	0.0833333	163	165	199	199	239	240	282	282	122	124	209	209	250	252	204	205	155	155	0	0	170	170	84	89
		Niang1-24	Niang1-24	Niang1	2016	Niango_Dieu	16.5107	-14.9196	Wild	Wild	0.0833333	163	163	199	199	239	239	266	283	120	122	196	209	223	223	205	205	153	153	125	125	0	0	84	89
		Niang1-25	Niang1-25	Niang1	2016	Niango_Dieu	16.5107	-14.9196	Wild	Wild	0	163	163	197	199	239	239	266	282	122	122	209	209	223	258	205	205	153	153	125	125	169	173	89	101
		Niang1-26	Niang1-26	Niang1	2016	Niango_Dieu	16.5107	-14.9196	Wild	Wild	0	163	163	199	199	239	239	266	282	122	126	209	244	258	260	205	213	153	153	123	125	170	170	84	89
		Niang1-27	Niang1-27	Niang1	2016	Niango_Dieu	16.5107	-14.9196	Wild	Wild	0	163	163	199	199	239	239	282	283	120	122	196	244	258	260	205	206	153	153	125	125	170	173	84	89
		Niang1-28	Niang1-28	Niang1	2016	Niango_Dieu	16.5107	-14.9196	Wild	Wild	0	163	163	199	199	239	239	266	282	122	122	196	244	250	260	205	205	153	153	123	125	166	171	84	89
		Niang1-29	Niang1-29	Niang1	2016	Niango_Dieu	16.5107	-14.9196	Wild	Wild	0	163	163	199	199	239	239	264	266	122	122	209	209	223	260	205	205	153	153	135	135	169	170	101	101
		Niang1-30	Niang1-30	Niang1	2016	Niango_Dieu	16.5107	-14.9196	Wild	Wild	0	163	165	197	199	239	240	268	282	122	124	196	209	223	239	204	205	153	153	123	125	169	170	84	89
		Niang1-31	Niang1-31	Niang1	2016	Niango_Dieu	16.5107	-14.9196	Wild	Wild	0.0833333	163	163	197	199	239	239	264	266	122	122	209	209	223	239	205	205	153	153	0	0	169	169	84	84
		Niang1-32	Niang1-32	Niang1	2016	Niango_Dieu	16.5107	-14.9196	Wild	Wild	0	163	163	199	199	239	239	266	266	122	122	196	196	223	223	205	206	153	153	123	123	171	173	89	101
		Niang1-33	Niang1-33	Niang1	2016	Niango_Dieu	16.5107	-14.9196	Wild	Wild	0	163	163	199	199	239	239	266	282	122	126	196	209	223	260	205	205	153	153	125	125	169	173	89	101
		Niang1-34	Niang1-34	Niang1	2016	Niango_Dieu	16.5107	-14.9196	Wild	Wild	0	163	163	199	199	239	239	282	283	120	124	209	242	260	260	203	205	153	153	123	123	166	170	84	89
		Niang1-35	Niang1-35	Niang1	2016	Niango_Dieu	16.5107	-14.9196	Wild	Wild	0.0833333	163	163	199	199	239	239	266	266	122	122	209	209	223	239	205	205	153	153	0	0	169	170	84	89
		Niang1-37	Niang1-37	Niang1	2016	Niango_Dieu	16.5107	-14.9196	Wild	Wild	0	163	163	199	199	239	240	282	282	122	122	209	209	223	252	203	205	153	153	123	123	169	171	84	84
		Niom1-1	Niom1-1	Niom1	2016	Niomre	15.6663	-16.0983	Wild	Wild	0	163	163	197	197	238	241	266	266	122	124	209	209	260	260	205	206	153	153	121	125	170	173	84	89
		Niom1-2	Niom1-2	Niom1	2016	Niomre	15.6663	-16.0983	Wild	Wild	0	163	163	197	200	239	241	264	266	120	122	209	209	233	241	184	204	155	155	123	125	166	171	84	89
		Niom1-3	Niom1-3	Niom1	2016	Niomre	15.6663	-16.0983	Wild	Wild	0.0833333	163	163	197	197	239	240	282	282	0	0	209	209	260	260	203	203	153	153	129	133	170	184	86	89
		Niom1-4	Niom1-4	Niom1	2016	Niomre	15.6663	-16.0983	Wild	Wild	0	163	163	197	200	239	241	282	283	120	124	209	209	223	258	205	205	153	153	129	129	170	171	86	89
		Niom1-5	Niom1-5	Niom1	2016	Niomre	15.6663	-16.0983	Wild	Wild	0	163	163	197	201	239	239	264	266	120	122	209	246	233	260	205	205	153	153	123	125	166	170	89	89
		Niom1-6	Niom1-6	Niom1	2016	Niomre	15.6663	-16.0983	Wild	Wild	0	163	163	197	197	238	241	266	266	122	124	209	209	260	260	205	206	153	153	121	125	170	173	84	89
		Niom1-7	Niom1-7	Niom1	2016	Niomre	15.6663	-16.0983	Wild	Wild	0	163	163	197	203	240	241	266	282	120	126	209	209	260	260	204	205	153	153	129	139	170	184	89	89
		Niom1-8	Niom1-8	Niom1	2016	Niomre	15.6663	-16.0983	Wild	Wild	0	163	163	197	201	239	239	266	268	122	122	196	209	239	264	205	205	155	155	125	125	166	169	89	89
		Niom1-9	Niom1-9	Niom1	2016	Niomre	15.6663	-16.0983	Wild	Wild	0	146	163	197	197	239	239	266	282	122	124	209	209	260	260	199	204	153	153	129	129	184	184	84	89
		Niom1-10	Niom1-10	Niom1	2016	Niomre	15.6663	-16.0983	Wild	Wild	0	163	163	197	197	239	240	262	282	122	122	194	209	259	260	203	204	153	153	133	137	170	171	86	89
		Niom1-11	Niom1-11	Niom1	2016	Niomre	15.6663	-16.0983	Wild	Wild	0	163	163	197	197	239	239	266	282	120	120	196	209	223	225	204	205	153	153	127	129	170	173	89	89
		Niom1-12	Niom1-12	Niom1	2016	Niomre	15.6663	-16.0983	Wild	Wild	0	163	163	197	201	239	239	266	266	122	122	209	209	223	260	205	206	153	153	129	141	173	173	89	89
		Niom1-13	Niom1-13	Niom1	2016	Niomre	15.6663	-16.0983	Wild	Wild	0	163	163	197	203	239	239	266	266	120	122	209	209	239	264	202	205	153	153	127	130	171	171	89	89
		Niom1-14	Niom1-14	Niom1	2016	Niomre	15.6663	-16.0983	Wild	Wild	0	163	163	199	201	239	241	266	282	120	124	209	209	260	260	205	205	153	153	129	129	166	173	89	89
		Niom1-15	Niom1-15	Niom1	2016	Niomre	15.6663	-16.0983	Wild	Wild	0	163	163	197	197	239	243	266	282	122	124	209	242	223	260	204	205	153	153	129	129	169	173	89	89
		Pek1-1	Pek1-1	Pek1	2016	Pekes	15.112	-16.4249	Wild	Wild	0	163	163	201	201	238	239	266	282	120	124	194	209	260	260	204	205	153	153	127	129	170	173	89	98
		Pek1-2	Pek1-2	Pek1	2016	Pekes	15.112	-16.4249	Wild	Wild	0	163	163	197	197	238	238	266	266	122	122	209	209	223	262	205	206	153	153	123	123	171	171	89	98
		Pek1-3	Pek1-3	Pek1	2016	Pekes	15.112	-16.4249	Wild	Wild	0.0833333	146	163	197	201	239	241	264	282	122	122	209	209	233	233	199	205	153	153	127	137	0	0	84	89
		Pek1-4	Pek1-4	Pek1	2016	Pekes	15.112	-16.4249	Wild	Wild	0	163	163	197	201	238	241	264	266	122	122	209	209	260	260	204	205	153	155	123	127	171	171	86	86
		Pek1-5	Pek1-5	Pek1	2016	Pekes	15.112	-16.4249	Wild	Wild	0	163	163	197	203	239	239	266	282	122	122	196	209	239	260	204	205	153	153	125	125	166	171	86	89
		Pek1-6	Pek1-6	Pek1	2016	Pekes	15.112	-16.4249	Wild	Wild	0	163	163	197	201	239	239	266	282	118	120	209	209	260	260	204	205	153	153	123	125	171	173	84	89
		Pek1-7	Pek1-7	Pek1	2016	Pekes	15.112	-16.4249	Wild	Wild	0	146	163	203	203	239	245	266	282	120	122	209	209	258	262	205	206	153	153	123	123	169	173	84	89
		Pek1-8	Pek1-8	Pek1	2016	Pekes	15.112	-16.4249	Wild	Wild	0	163	163	197	199	241	241	266	283	122	137	209	209	265	265	205	206	153	153	129	133	170	182	86	89
		Pek1-9	Pek1-9	Pek1	2016	Pekes	15.112	-16.4249	Wild	Wild	0.0833333	146	163	199	199	239	239	0	0	122	122	209	209	262	262	204	204	155	155	121	125	166	169	89	89
		Pek1-10	Pek1-10	Pek1	2016	Pekes	15.112	-16.4249	Wild	Wild	0	146	146	201	203	239	241	266	266	120	122	209	242	233	239	199	206	155	155	129	129	166	169	84	84
		Pek1-11	Pek1-11	Pek1	2016	Pekes	15.112	-16.4249	Wild	Wild	0.166667	146	163	197	201	239	241	0	0	0	0	209	209	260	265	204	205	153	153	125	125	171	173	89	89
		Pek1-12	Pek1-12	Pek1	2016	Pekes	15.112	-16.4249	Wild	Wild	0	163	163	197	201	239	249	282	282	126	126	209	209	223	233	205	206	153	153	123	123	169	173	84	89
		Pek1-13	Pek1-13	Pek1	2016	Pekes	15.112	-16.4249	Wild	Wild	0	163	163	201	201	239	241	269	283	120	120	209	209	221	265	203	206	153	153	125	129	166	173	84	89
		Pek1-14	Pek1-14	Pek1	2016	Pekes	15.112	-16.4249	Wild	Wild	0	163	163	197	201	239	239	266	282	118	120	209	209	260	260	204	205	153	153	123	125	171	173	84	89
		Pek1-15	Pek1-15	Pek1	2016	Pekes	15.112	-16.4249	Wild	Wild	0	146	163	203	203	239	245	266	282	120	122	209	209	258	262	205	206	153	153	123	123	169	173	84	89
		Pek1-16	Pek1-16	Pek1	2016	Pekes	15.112	-16.4249	Wild	Wild	0	163	163	197	197	234	238	266	282	122	122	209	242	252	265	203	203	153	153	125	125	170	171	89	89
		Pek1-17	Pek1-17	Pek1	2016	Pekes	15.112	-16.4249	Wild	Wild	0	146	163	199	201	238	248	266	282	120	120	196	209	260	265	199	204	153	153	125	125	169	175	84	89
		Pek1-18	Pek1-18	Pek1	2016	Pekes	15.112	-16.4249	Wild	Wild	0	163	163	197	201	239	239	264	282	120	122	209	209	223	260	184	205	153	153	133	133	169	175	89	89
		Pek1-19	Pek1-19	Pek1	2016	Pekes	15.112	-16.4249	Wild	Wild	0	163	163	199	201	239	241	264	266	120	122	209	209	233	260	202	205	153	153	123	130	171	173	89	98
		Pek1-20	Pek1-20	Pek1	2016	Pekes	15.112	-16.4249	Wild	Wild	0.0833333	163	163	197	199	238	238	266	283	120	120	196	196	260	265	204	205	0	0	129	129	169	175	84	84
		Poul1-1	Poul1-1	Poul1	2016	Poultock	14.528	-16.502	Wild	Wild	0	163	163	199	205	239	239	282	283	120	122	209	242	265	265	204	205	155	155	123	123	166	166	84	104
		Poul1-2	Poul1-2	Poul1	2016	Poultock	14.528	-16.502	Wild	Wild	0	161	163	197	199	239	243	266	282	120	120	209	209	260	264	205	206	153	153	125	133	171	171	84	84
		Poul1-3	Poul1-3	Poul1	2016	Poultock	14.528	-16.502	Wild	Wild	0.0833333	163	163	197	205	239	241	282	282	0	0	209	209	223	260	204	213	153	153	125	125	169	173	89	91
		Poul1-4	Poul1-4	Poul1	2016	Poultock	14.528	-16.502	Wild	Wild	0.0833333	146	163	199	205	239	239	282	282	0	0	209	209	260	260	205	205	153	153	123	133	169	170	84	91
		Poul1-5	Poul1-5	Poul1	2016	Poultock	14.528	-16.502	Wild	Wild	0.0833333	163	163	197	205	239	239	282	282	0	0	209	209	223	260	202	205	153	153	127	127	169	175	84	84
		Poul1-6	Poul1-6	Poul1	2016	Poultock	14.528	-16.502	Wild	Wild	0	163	163	197	199	241	241	266	282	126	126	209	242	233	264	205	206	155	155	123	130	170	173	89	89
		Poul1-7	Poul1-7	Poul1	2016	Poultock	14.528	-16.502	Wild	Wild	0	163	163	197	205	239	241	266	266	120	120	209	244	260	260	205	206	153	153	125	125	171	171	84	89
		Poul1-8	Poul1-8	Poul1	2016	Poultock	14.528	-16.502	Wild	Wild	0.0833333	163	163	197	197	239	241	266	282	120	126	209	209	260	260	204	204	0	0	123	123	171	171	84	89
		Poul1-9	Poul1-9	Poul1	2016	Poultock	14.528	-16.502	Wild	Wild	0	146	163	197	199	239	239	262	266	120	120	209	242	233	265	204	206	153	153	123	127	166	169	84	91
		Poul1-10	Poul1-10	Poul1	2016	Poultock	14.528	-16.502	Wild	Wild	0	146	163	197	197	239	239	266	289	120	131	209	209	260	260	204	205	155	155	129	129	171	171	84	84
		Poul1-11	Poul1-11	Poul1	2016	Poultock	14.528	-16.502	Wild	Wild	0.0833333	163	163	199	205	239	241	282	282	0	0	209	242	265	265	202	204	153	153	123	127	166	171	89	104
		Poul1-12	Poul1-12	Poul1	2016	Poultock	14.528	-16.502	Wild	Wild	0.166667	0	0	201	205	239	241	0	0	120	120	196	209	256	260	204	204	153	153	123	133	175	175	89	89
		Poul1-13	Poul1-13	Poul1	2016	Poultock	14.528	-16.502	Wild	Wild	0.25	0	0	197	203	239	241	0	0	120	120	209	209	233	265	204	213	155	155	0	0	169	175	84	91
		Poul1-15	Poul1-15	Poul1	2016	Poultock	14.528	-16.502	Wild	Wild	0	163	163	197	205	239	239	266	282	120	120	209	209	259	265	205	206	153	153	125	133	173	191	89	89
		S1-1	S1-1	S1	2016	Sambadia	14.1295	-16.6949	Wild	Wild	0.0833333	163	163	197	199	239	241	264	266	120	122	209	209	260	262	205	206	0	0	129	137	170	171	86	89
		S1-2	S1-2	S1	2016	Sambadia	14.1295	-16.6949	Wild	Wild	0	163	163	199	201	243	243	282	287	122	131	196	209	260	260	199	204	153	153	127	129	169	171	89	89
		S2-2	S2-2	S2	2016	Sambadia	14.1295	-16.6949	Wild	Wild	0	163	163	201	201	239	239	264	282	120	135	209	209	260	260	184	199	153	153	139	139	173	173	84	101
		Sag1-1	Sag1-1	Sag1	2016	Sagata_Djolof	15.2132	-15.5625	Wild	Wild	0.0833333	163	163	197	207	239	241	266	266	122	122	209	209	260	260	205	205	153	153	0	0	170	173	84	89
		Sag1-2	Sag1-2	Sag1	2016	Sagata_Djolof	15.2132	-15.5625	Wild	Wild	0	163	163	197	201	239	239	264	287	122	131	209	209	225	260	205	205	153	153	129	129	169	173	84	89
		Sag1-3	Sag1-3	Sag1	2016	Sagata_Djolof	15.2132	-15.5625	Wild	Wild	0	163	163	199	199	234	241	266	266	122	122	209	209	239	256	203	206	153	153	121	127	166	169	89	89
		Sag1-4	Sag1-4	Sag1	2016	Sagata_Djolof	15.2132	-15.5625	Wild	Wild	0	163	163	197	197	234	241	264	287	122	122	209	209	260	264	205	205	153	153	123	127	171	173	89	91
		Sag1-5	Sag1-5	Sag1	2016	Sagata_Djolof	15.2132	-15.5625	Wild	Wild	0	163	163	197	197	239	243	266	287	120	131	209	209	260	260	204	205	153	153	123	123	173	173	84	89
		Sag1-6	Sag1-6	Sag1	2016	Sagata_Djolof	15.2132	-15.5625	Wild	Wild	0	163	163	199	207	241	241	266	282	122	124	209	209	225	262	204	206	153	153	121	130	166	169	98	101
		Sag1-7	Sag1-7	Sag1	2016	Sagata_Djolof	15.2132	-15.5625	Wild	Wild	0	163	163	194	197	241	243	264	266	120	122	209	209	225	262	204	206	153	155	125	125	166	166	84	91
		Sag1-8	Sag1-8	Sag1	2016	Sagata_Djolof	15.2132	-15.5625	Wild	Wild	0	146	163	197	199	241	241	287	287	131	131	209	209	223	260	205	205	155	155	121	125	170	171	89	91
		Sag1-9	Sag1-9	Sag1	2016	Sagata_Djolof	15.2132	-15.5625	Wild	Wild	0	163	163	197	199	234	241	264	266	120	122	209	209	260	260	204	205	153	155	127	139	170	175	84	107
		Sag1-10	Sag1-10	Sag1	2016	Sagata_Djolof	15.2132	-15.5625	Wild	Wild	0	163	163	197	201	241	241	262	264	120	122	209	209	239	260	204	205	153	153	123	125	166	171	89	89
		Sag1-11	Sag1-11	Sag1	2016	Sagata_Djolof	15.2132	-15.5625	Wild	Wild	0	163	163	197	197	234	239	266	282	122	124	209	209	225	258	204	206	153	153	129	129	169	175	89	91
		Sag1-12	Sag1-12	Sag1	2016	Sagata_Djolof	15.2132	-15.5625	Wild	Wild	0.166667	163	163	197	197	241	243	266	282	120	120	209	209	225	262	0	0	155	155	123	123	169	173	0	0
		Sag1-13	Sag1-13	Sag1	2016	Sagata_Djolof	15.2132	-15.5625	Wild	Wild	0	163	163	197	207	241	241	264	264	122	122	209	209	225	258	204	204	153	153	127	127	166	173	89	91
		Sag1-14	Sag1-14	Sag1	2016	Sagata_Djolof	15.2132	-15.5625	Wild	Wild	0	163	163	197	197	239	241	266	287	120	131	209	209	256	260	203	204	153	153	125	129	166	171	89	89
		Sag1-15	Sag1-15	Sag1	2016	Sagata_Djolof	15.2132	-15.5625	Wild	Wild	0	163	163	199	207	241	241	262	287	120	126	196	209	258	260	204	204	155	155	123	129	169	173	86	91
		Sag1-16	Sag1-16	Sag1	2016	Sagata_Djolof	15.2132	-15.5625	Wild	Wild	0	146	163	197	205	241	241	282	287	124	129	209	209	225	262	204	205	153	153	129	130	169	171	84	89
		Sag1-17	Sag1-17	Sag1	2016	Sagata_Djolof	15.2132	-15.5625	Wild	Wild	0	163	163	197	197	239	243	266	287	120	131	209	209	260	260	204	205	153	153	123	123	173	173	84	89
		Sag1-18	Sag1-18	Sag1	2016	Sagata_Djolof	15.2132	-15.5625	Wild	Wild	0.0833333	163	163	199	199	239	239	264	266	120	122	196	209	260	260	204	204	153	153	0	0	166	173	84	91
		Sag1-19	Sag1-19	Sag1	2016	Sagata_Djolof	15.2132	-15.5625	Wild	Wild	0	163	163	197	199	239	239	266	287	122	131	209	209	260	264	205	206	153	153	125	125	166	166	89	91
		Sag1-20	Sag1-20	Sag1	2016	Sagata_Djolof	15.2132	-15.5625	Wild	Wild	0	163	163	197	199	239	239	262	266	120	122	196	209	260	262	202	204	153	153	123	123	166	173	84	89
		Sag1-21	Sag1-21	Sag1	2016	Sagata_Djolof	15.2132	-15.5625	Wild	Wild	0	163	163	197	197	234	241	262	282	120	124	209	209	260	260	205	205	153	153	143	146	166	170	89	91
		T1-1	T1-1	T1	2016	Thiès	14.7699	-16.8472	Wild	Wild	0	163	163	197	199	238	238	280	287	118	133	194	209	258	260	204	206	155	155	123	129	169	171	89	91
		T1-2	T1-2	T1	2016	Thiès	14.7699	-16.8472	Wild	Wild	0	163	163	201	203	241	243	266	287	120	133	209	209	260	262	204	205	153	153	123	127	171	171	89	104
		T1-3	T1-3	T1	2016	Thiès	14.7699	-16.8472	Wild	Wild	0.25	163	163	199	201	239	241	282	287	120	133	209	209	260	265	0	0	0	0	0	0	171	171	84	89
		T2-1	T2-1	T2	2016	Thiès	14.7699	-16.8472	Wild	Wild	0	163	163	197	199	239	243	268	282	122	124	209	209	262	262	205	205	155	155	129	130	169	171	84	91
		T2-2	T2-2	T2	2016	Thiès	14.7699	-16.8472	Wild	Wild	0.0833333	163	163	197	197	239	239	266	282	122	124	209	209	256	260	205	207	153	153	0	0	173	173	84	89
		T2-3	T2-3	T2	2016	Thiès	14.7699	-16.8472	Wild	Wild	0	163	163	197	197	239	241	268	268	124	124	209	209	260	262	205	206	155	155	123	129	169	171	84	91
		T2-4	T2-4	T2	2016	Thiès	14.7699	-16.8472	Wild	Wild	0.0833333	163	163	197	197	239	239	266	282	122	124	209	209	256	260	205	207	153	153	0	0	173	173	84	89
		T2-5	T2-5	T2	2016	Thiès	14.7699	-16.8472	Wild	Wild	0.0833333	163	163	197	197	239	239	266	282	122	124	209	209	256	260	205	207	153	153	0	0	173	173	84	89
		Thi1-1	Thi1-1	Thi1	2016	Thiès	14.7699	-16.8472	Wild	Wild	0	163	163	199	199	243	243	266	282	120	122	209	209	260	263	204	206	153	153	127	127	166	171	84	84
		Thi1-2	Thi1-2	Thi1	2016	Thiès	14.7699	-16.8472	Wild	Wild	0	163	163	197	197	239	241	266	282	120	124	196	209	260	262	204	204	153	153	123	123	171	173	86	89
		Thi1-3	Thi1-3	Thi1	2016	Thiès	14.7699	-16.8472	Wild	Wild	0	163	163	199	199	239	243	266	282	120	122	209	209	235	260	205	205	153	153	123	129	170	171	84	89
		Thi1-4	Thi1-4	Thi1	2016	Thiès	14.7699	-16.8472	Wild	Wild	0	163	163	197	199	238	239	266	266	120	122	209	209	223	233	202	204	153	153	135	135	166	171	84	89
		Thi1-5	Thi1-5	Thi1	2016	Thiès	14.7699	-16.8472	Wild	Wild	0	163	163	197	200	238	239	266	287	120	129	209	209	260	260	204	206	153	153	123	123	173	173	89	89
		Thi1-6	Thi1-6	Thi1	2016	Thiès	14.7699	-16.8472	Wild	Wild	0	163	163	199	199	239	239	266	266	120	120	209	209	260	265	204	204	153	153	121	127	169	171	84	89
		Thi1-7	Thi1-7	Thi1	2016	Thiès	14.7699	-16.8472	Wild	Wild	0	163	163	201	201	238	241	266	282	120	122	209	209	233	262	205	205	153	153	123	127	166	171	89	104
		Thi1-8	Thi1-8	Thi1	2016	Thiès	14.7699	-16.8472	Wild	Wild	0	163	163	197	205	241	241	287	287	133	133	209	209	258	260	203	204	153	153	125	130	169	170	84	91
		Thi1-9	Thi1-9	Thi1	2016	Thiès	14.7699	-16.8472	Wild	Wild	0.0833333	163	163	199	199	239	239	266	282	122	124	209	242	223	260	204	205	155	155	0	0	171	173	86	89
		Thi1-10	Thi1-10	Thi1	2016	Thiès	14.7699	-16.8472	Wild	Wild	0	163	163	199	199	239	239	282	282	122	124	209	242	258	259	205	205	155	155	127	129	171	171	89	91
		Thi1-11	Thi1-11	Thi1	2016	Thiès	14.7699	-16.8472	Wild	Wild	0	161	163	197	199	239	239	266	282	122	124	209	209	233	258	204	205	155	155	125	125	171	171	89	98
		Thi1-12	Thi1-12	Thi1	2016	Thiès	14.7699	-16.8472	Wild	Wild	0	146	163	197	199	239	241	264	266	122	124	209	242	260	264	204	204	153	153	123	125	166	171	89	89
		Thi1-13	Thi1-13	Thi1	2016	Thiès	14.7699	-16.8472	Wild	Wild	0	163	163	197	197	243	243	282	282	122	124	209	209	260	260	204	205	153	153	127	129	171	173	89	89
		Thi1-14	Thi1-14	Thi1	2016	Thiès	14.7699	-16.8472	Wild	Wild	0	163	163	197	197	243	243	282	282	122	124	209	209	260	260	204	205	153	153	127	129	171	173	89	89
		Thi1-15	Thi1-15	Thi1	2016	Thiès	14.7699	-16.8472	Wild	Wild	0	163	163	197	199	239	243	282	282	124	124	209	209	223	262	205	205	153	153	121	123	171	171	89	89
		Thil1-1	Thil1-1	Thil1	2016	Thilmaka	15.0397	-16.2476	Wild	Wild	0.166667	0	0	197	197	239	245	0	0	120	120	209	209	260	264	205	205	153	155	125	125	173	175	84	84
		Thil1-2	Thil1-2	Thil1	2016	Thilmaka	15.0397	-16.2476	Wild	Wild	0	163	163	197	197	239	239	282	282	124	124	209	209	260	262	184	184	153	153	127	130	166	169	91	101
		Thil1-3	Thil1-3	Thil1	2016	Thilmaka	15.0397	-16.2476	Wild	Wild	0.0833333	146	163	197	205	239	239	282	282	120	120	209	209	258	262	0	0	153	153	123	125	169	171	89	91
		Thil1-4	Thil1-4	Thil1	2016	Thilmaka	15.0397	-16.2476	Wild	Wild	0.0833333	163	163	197	201	241	249	266	266	120	120	209	244	260	262	176	204	0	0	127	129	169	179	86	89
		Thil1-5	Thil1-5	Thil1	2016	Thilmaka	15.0397	-16.2476	Wild	Wild	0	146	163	197	197	239	241	282	287	120	131	196	209	260	264	204	213	153	153	125	125	175	175	89	101
		Thil1-6	Thil1-6	Thil1	2016	Thilmaka	15.0397	-16.2476	Wild	Wild	0.166667	163	163	199	201	239	241	266	282	120	124	209	242	258	259	0	0	0	0	127	127	166	179	89	89
		Thil1-7	Thil1-7	Thil1	2016	Thilmaka	15.0397	-16.2476	Wild	Wild	0	163	163	197	203	241	241	266	282	124	124	209	242	223	265	204	205	153	153	125	125	175	179	84	89
		Thil1-8	Thil1-8	Thil1	2016	Thilmaka	15.0397	-16.2476	Wild	Wild	0.0833333	163	163	197	201	241	241	282	282	0	0	209	242	259	262	184	205	155	155	127	127	173	175	89	91
		Thil1-9	Thil1-9	Thil1	2016	Thilmaka	15.0397	-16.2476	Wild	Wild	0	146	163	197	197	239	239	266	266	120	122	209	209	260	262	204	205	155	155	123	127	166	173	86	89
		Thil1-10	Thil1-10	Thil1	2016	Thilmaka	15.0397	-16.2476	Wild	Wild	0	146	163	199	199	241	241	266	282	120	122	196	242	258	258	204	205	153	153	130	130	166	191	86	89
		Thil1-11	Thil1-11	Thil1	2016	Thilmaka	15.0397	-16.2476	Wild	Wild	0.0833333	163	163	194	201	239	241	266	266	122	124	209	242	260	262	205	205	0	0	125	127	166	173	89	89
		Thil1-12	Thil1-12	Thil1	2016	Thilmaka	15.0397	-16.2476	Wild	Wild	0.0833333	163	163	197	197	239	245	282	282	0	0	209	209	239	254	205	205	155	155	129	129	175	189	86	89
		Thil1-13	Thil1-13	Thil1	2016	Thilmaka	15.0397	-16.2476	Wild	Wild	0.0833333	146	163	197	201	239	241	266	269	120	122	209	242	259	264	0	0	155	155	123	129	169	173	84	89
		Thil1-14	Thil1-14	Thil1	2016	Thilmaka	15.0397	-16.2476	Wild	Wild	0	163	163	200	201	239	241	264	282	122	122	209	242	258	262	204	204	153	153	129	129	173	189	89	91
		Thil1-15	Thil1-15	Thil1	2016	Thilmaka	15.0397	-16.2476	Wild	Wild	0	163	163	201	201	241	243	264	264	122	122	209	242	260	262	204	204	153	153	125	129	166	173	84	89
		Thil1-16	Thil1-16	Thil1	2016	Thilmaka	15.0397	-16.2476	Wild	Wild	0	163	163	199	201	245	245	264	282	122	122	209	242	235	258	204	205	153	153	123	125	169	171	89	89
		Thil1-17	Thil1-17	Thil1	2016	Thilmaka	15.0397	-16.2476	Wild	Wild	0.166667	0	0	197	197	239	241	262	282	0	0	209	209	258	260	204	205	155	155	127	127	171	173	86	91
		Tou1-2	Tou1-2	Tou1	2016	Touba	14.8268	-15.9359	Wild	Wild	0	163	163	197	205	241	243	266	282	120	124	209	209	262	262	205	205	153	153	123	127	170	171	89	89
		Tou1-3	Tou1-3	Tou1	2016	Touba	14.8268	-15.9359	Wild	Wild	0	146	163	200	201	239	241	266	282	122	124	196	209	260	262	199	199	153	153	123	129	169	179	89	89
		Tou1-4	Tou1-4	Tou1	2016	Touba	14.8268	-15.9359	Wild	Wild	0	146	163	197	201	241	243	264	264	122	122	209	209	233	233	205	206	153	153	123	123	170	179	89	89
		Tou1-5	Tou1-5	Tou1	2016	Touba	14.8268	-15.9359	Wild	Wild	0	163	163	197	201	239	239	266	282	122	124	209	209	258	258	205	205	153	155	129	139	169	175	89	89
		Tou1-6	Tou1-6	Tou1	2016	Touba	14.8268	-15.9359	Wild	Wild	0	163	163	197	201	239	239	266	282	122	124	209	209	258	258	205	205	153	155	129	139	169	175	89	89
		Tou1-7	Tou1-7	Tou1	2016	Touba	14.8268	-15.9359	Wild	Wild	0.0833333	163	163	199	199	238	241	282	282	120	120	209	246	262	262	205	205	153	153	129	129	179	179	0	0
		Tou1-8	Tou1-8	Tou1	2016	Touba	14.8268	-15.9359	Wild	Wild	0	163	163	197	199	239	241	266	282	120	122	196	209	260	265	204	206	153	153	125	127	169	173	89	89
		Tou1-9	Tou1-9	Tou1	2016	Touba	14.8268	-15.9359	Wild	Wild	0.166667	0	0	199	201	236	239	0	0	120	122	196	209	260	265	205	205	153	153	125	129	170	173	89	89
		Tou1-10	Tou1-10	Tou1	2016	Touba	14.8268	-15.9359	Wild	Wild	0.166667	0	0	197	205	239	241	264	266	0	0	196	209	262	264	204	206	153	153	127	127	170	171	84	91
		Tou1-11	Tou1-11	Tou1	2016	Touba	14.8268	-15.9359	Wild	Wild	0.0833333	163	163	199	199	238	241	282	282	120	120	209	246	262	262	205	205	153	153	129	129	0	0	84	110
		Tou1-12	Tou1-12	Tou1	2016	Touba	14.8268	-15.9359	Wild	Wild	0.0833333	146	163	199	205	239	241	266	282	120	122	209	209	260	260	0	0	153	153	123	125	166	173	89	89
		Tou1-13	Tou1-13	Tou1	2016	Touba	14.8268	-15.9359	Wild	Wild	0.166667	0	0	203	203	241	243	282	282	0	0	209	209	223	262	204	204	153	153	123	127	171	184	89	89
		Tou1-14	Tou1-14	Tou1	2016	Touba	14.8268	-15.9359	Wild	Wild	0	163	163	203	203	239	239	262	282	120	124	196	209	233	256	205	205	153	155	127	135	166	171	84	101
		Tou1-15	Tou1-15	Tou1	2016	Touba	14.8268	-15.9359	Wild	Wild	0.0833333	146	163	197	199	241	248	266	282	0	0	209	209	239	239	205	205	153	153	123	127	169	170	89	89
		Tou1-16	Tou1-16	Tou1	2016	Touba	14.8268	-15.9359	Wild	Wild	0	163	163	197	197	234	239	282	282	124	124	196	242	260	260	199	205	153	153	125	125	184	184	86	89
		Tou1-17	Tou1-17	Tou1	2016	Touba	14.8268	-15.9359	Wild	Wild	0	146	163	197	201	239	239	282	282	124	124	196	209	260	264	204	205	155	155	123	125	169	171	86	86
		Tou1-18	Tou1-18	Tou1	2016	Touba	14.8268	-15.9359	Wild	Wild	0	163	163	197	205	239	239	264	266	122	122	196	209	262	262	204	204	153	155	129	129	169	176	89	89
		Tou1-19	Tou1-19	Tou1	2016	Touba	14.8268	-15.9359	Wild	Wild	0.0833333	163	163	201	203	241	243	0	0	120	122	209	209	260	262	184	199	153	153	123	123	166	171	89	89
		Tou1-20	Tou1-20	Tou1	2016	Touba	14.8268	-15.9359	Wild	Wild	0	163	163	201	203	239	239	262	282	120	124	196	209	233	256	205	205	153	155	127	135	166	171	84	101
		Tou1-21	Tou1-21	Tou1	2016	Touba	14.8268	-15.9359	Wild	Wild	0	146	163	200	201	239	241	266	282	122	124	196	209	260	262	199	199	153	153	123	129	169	179	89	89
		Tou1-22	Tou1-22	Tou1	2016	Touba	14.8268	-15.9359	Wild	Wild	0	146	163	200	201	239	241	266	282	122	124	196	209	260	262	199	199	153	153	123	129	169	179	89	89
