# Supplementary material for: Abandonment of pearl millet cropping and homogenization of its diversity over a 40 year period in Senegal
Source: PLoS One. 2020 Sep 14;15(9):e0239123. doi: 10.1371/journal.pone.0239123 (PMC7489563; doi:10.1371/journal.pone.0239123)
Supplement: S2 Table — (XLSX) [file pone.0239123.s008.xlsx]

## Sheet: Feuil2
S2 Table. PC1, PC2 coordinates and qcw values of each wild individual.
Individuals	Population	Latitude	Longitude	Form	PC1_Fig.3A	PC2_Fig.3A	qcw
Afe1_1	Afe	15.214	-15.5599	Wild	0.640443	0.0638591	0.0468167
Afe1_2	Afe	15.214	-15.5599	Wild	2.01533	0.670503	0.214783
Afe1_3	Afe	15.214	-15.5599	Wild	1.21037	-0.0477352	0.0688333
Afe1_4	Afe	15.214	-15.5599	Wild	-0.373794	-0.632516	0.00428333
Afe1_5	Afe	15.214	-15.5599	Wild	2.3784	-1.32038	0.0619167
Afe1_6	Afe	15.214	-15.5599	Wild	0.219986	1.32764	0.00596667
Afe1_7	Afe	15.214	-15.5599	Wild	-0.8766	1.50292	0.00543333
Afe1_8	Afe	15.214	-15.5599	Wild	-0.644561	0.0954994	0.00408333
Afe1_9	Afe	15.214	-15.5599	Wild	-1.93345	0.54647	0.0118167
Afe1_10	Afe	15.214	-15.5599	Wild	-1.16539	-0.604913	0.0047
Afe1_11	Afe	15.214	-15.5599	Wild	-0.636745	-0.228821	0.00448333
Afe1_12	Afe	15.214	-15.5599	Wild	0.219986	1.32764	0.00596667
Afe1_13	Afe	15.214	-15.5599	Wild	-1.991	-0.589471	0.00603333
Afe1_14	Afe	15.214	-15.5599	Wild	0.010905	-1.27985	0.00308333
B1_1	Banghadj	14.8627	-16.6585	Wild	5.14035	2.78168	0.08645
B1_2	Banghadj	14.8627	-16.6585	Wild	2.35902	-0.185482	0.01305
B1_3	Banghadj	14.8627	-16.6585	Wild	-2.30654	1.29408	0.00506667
B1_4	Banghadj	14.8627	-16.6585	Wild	5.57134	6.1361	0.69775
B1_5	Banghadj	14.8627	-16.6585	Wild	-2.32284	-1.01933	0.00311667
B1_6	Banghadj	14.8627	-16.6585	Wild	-0.727366	-0.577866	0.00313333
B1_7	Banghadj	14.8627	-16.6585	Wild	-0.325512	0.221169	0.00753333
B1_8	Banghadj	14.8627	-16.6585	Wild	1.98691	-0.522551	0.00526667
B1_9	Banghadj	14.8627	-16.6585	Wild	0.364042	2.35205	0.02365
B1_10	Banghadj	14.8627	-16.6585	Wild	-0.486464	-1.42816	0.0065
B1_11	Banghadj	14.8627	-16.6585	Wild	0.296444	-1.13015	0.00568333
B1_12	Banghadj	14.8627	-16.6585	Wild	1.57062	2.02036	0.01855
B1_13	Banghadj	14.8627	-16.6585	Wild	-1.99366	-1.80967	0.00311667
B1_14	Banghadj	14.8627	-16.6585	Wild	-2.432	-0.217717	0.00778333
B1_15	Banghadj	14.8627	-16.6585	Wild	2.89622	9.07563	0.8367
B1_16	Banghadj	14.8627	-16.6585	Wild	0.801016	-0.948318	0.00311667
B1_17	Banghadj	14.8627	-16.6585	Wild	-0.580589	0.0882691	0.00495
B1_18	Banghadj	14.8627	-16.6585	Wild	1.84754	-0.73139	0.00631667
B1_19	Banghadj	14.8627	-16.6585	Wild	2.02486	1.21998	0.00535
B1_20	Banghadj	14.8627	-16.6585	Wild	0.85792	0.166525	0.0188
B1_21	Banghadj	14.8627	-16.6585	Wild	3.16424	1.82457	0.136533
B1_22	Banghadj	14.8627	-16.6585	Wild	-2.26782	-1.78122	0.0031
B1_23	Banghadj	14.8627	-16.6585	Wild	-2.03781	-0.907709	0.00518333
B1_24	Banghadj	14.8627	-16.6585	Wild	1.79996	2.05139	0.00618333
B1_25	Banghadj	14.8627	-16.6585	Wild	-0.97755	-1.03165	0.0147
B1_26	Banghadj	14.8627	-16.6585	Wild	1.38908	0.413113	0.00388333
B1_27	Banghadj	14.8627	-16.6585	Wild	5.14035	2.78168	0.08635
Bou1_1	Touba_Belel	15.0074	-15.8734	Wild	-1.84351	-0.502204	0.0032
Bou1_2	Touba_Belel	15.0074	-15.8734	Wild	-1.00026	-0.238828	0.02035
Bou1_3	Touba_Belel	15.0074	-15.8734	Wild	-3.0423	0.754166	0.00736667
Bou1_4	Touba_Belel	15.0074	-15.8734	Wild	0.686223	-0.199817	0.0740833
Bou1_5	Touba_Belel	15.0074	-15.8734	Wild	-2.20104	0.265988	0.0043
Bou1_6	Touba_Belel	15.0074	-15.8734	Wild	1.11942	0.635659	0.0103167
Bou1_7	Touba_Belel	15.0074	-15.8734	Wild	-0.937454	0.7179	0.03125
Bou1_8	Touba_Belel	15.0074	-15.8734	Wild	1.6824	1.96651	0.232017
Bou1_9	Touba_Belel	15.0074	-15.8734	Wild	-0.594738	1.54679	0.0125333
Bou1_10	Touba_Belel	15.0074	-15.8734	Wild	0.93365	-0.148538	0.00763333
Bou1_11	Touba_Belel	15.0074	-15.8734	Wild	-1.69016	-0.166567	0.00305
Bou1_12	Touba_Belel	15.0074	-15.8734	Wild	-2.07812	0.815716	0.00726667
Bou1_13	Touba_Belel	15.0074	-15.8734	Wild	0.298281	1.8277	0.0306667
Bou1_14	Touba_Belel	15.0074	-15.8734	Wild	-0.838965	0.339025	0.0156333
Bou1_15	Touba_Belel	15.0074	-15.8734	Wild	-2.75757	0.761182	0.00886667
Bou1_16	Touba_Belel	15.0074	-15.8734	Wild	1.36248	0.452888	0.0978667
D1_2	Diofor	14.1642	-16.6622	Wild	-1.39005	-0.0827263	0.0270167
D2_1	Diofor	14.1642	-16.6622	Wild	0.579705	-0.850616	0.00626667
D2_2	Diofor	14.1642	-16.6622	Wild	0.19082	1.70809	0.00621667
Dao1_1	Daobe_Edil	15.0364	-15.7851	Wild	-1.48774	-0.349954	0.00833333
Dao1_2	Daobe_Edil	15.0364	-15.7851	Wild	3.82583	0.42864	0.0859333
Dao1_3	Daobe_Edil	15.0364	-15.7851	Wild	-1.57242	0.429184	0.009
Dao1_4	Daobe_Edil	15.0364	-15.7851	Wild	-0.658171	4.43945	0.00746667
Dao1_5	Daobe_Edil	15.0364	-15.7851	Wild	1.76267	0.95595	0.332367
Dao1_6	Daobe_Edil	15.0364	-15.7851	Wild	-1.1759	-1.11018	0.00463333
Dao1_7	Daobe_Edil	15.0364	-15.7851	Wild	-3.31308	0.796158	0.0034
Dao1_8	Daobe_Edil	15.0364	-15.7851	Wild	-0.459046	2.0291	0.00521667
Dao1_9	Daobe_Edil	15.0364	-15.7851	Wild	0.584912	-1.36404	0.00416667
Dao1_10	Daobe_Edil	15.0364	-15.7851	Wild	-0.419006	-0.737764	0.0033
Dao1_11	Daobe_Edil	15.0364	-15.7851	Wild	1.11694	-0.504435	0.0647667
Dao1_12	Daobe_Edil	15.0364	-15.7851	Wild	-1.33672	1.52329	0.00468333
Dao1_13	Daobe_Edil	15.0364	-15.7851	Wild	2.26549	-1.07936	0.0643167
Dao1_14	Daobe_Edil	15.0364	-15.7851	Wild	-0.839316	1.00878	0.00556667
Dao1_15	Daobe_Edil	15.0364	-15.7851	Wild	2.69084	0.76171	0.229433
Dao1_16	Daobe_Edil	15.0364	-15.7851	Wild	-1.24133	0.108421	0.01285
Dar1_1	Darou_Mousti	15.0985	-16.0577	Wild	0.235364	-1.14663	0.0114833
Dar1_2	Darou_Mousti	15.0985	-16.0577	Wild	0.0202405	-0.367363	0.0198167
Dar1_3	Darou_Mousti	15.0985	-16.0577	Wild	0.329037	-0.789533	0.00553333
Dar1_4	Darou_Mousti	15.0985	-16.0577	Wild	-3.06959	0.21773	0.0078
Dar1_5	Darou_Mousti	15.0985	-16.0577	Wild	0.724127	-2.69241	0.00593333
Dar1_6	Darou_Mousti	15.0985	-16.0577	Wild	0.725129	-1.02852	0.0047
Dar1_7	Darou_Mousti	15.0985	-16.0577	Wild	1.58266	-2.2791	0.00325
Dar1_8	Darou_Mousti	15.0985	-16.0577	Wild	-1.85962	-1.23254	0.00678333
Dar1_9	Darou_Mousti	15.0985	-16.0577	Wild	-1.36349	0.330872	0.00646667
Dar1_10	Darou_Mousti	15.0985	-16.0577	Wild	-1.70794	0.0990309	0.00721667
Dar1_11	Darou_Mousti	15.0985	-16.0577	Wild	0.728645	-0.348631	0.0457167
Dar1_12	Darou_Mousti	15.0985	-16.0577	Wild	0.628791	-0.526128	0.00806667
Dar1_13	Darou_Mousti	15.0985	-16.0577	Wild	0.921791	-1.701	0.00581667
Dar1_14	Darou_Mousti	15.0985	-16.0577	Wild	1.21317	-1.54071	0.0150333
Dar1_15	Darou_Mousti	15.0985	-16.0577	Wild	0.635788	-2.3168	0.00738333
Dar1_16	Darou_Mousti	15.0985	-16.0577	Wild	-4.32046	1.86459	0.00575
Dar1_17	Darou_Mousti	15.0985	-16.0577	Wild	-0.594372	0.447141	0.0311333
De1_1	Delby	14.2495	-15.3024	Wild	-0.4856	0.229	0.02145
De1_2	Delby	14.2495	-15.3024	Wild	0.28164	0.869218	0.0431833
De1_3	Delby	14.2495	-15.3024	Wild	-1.37424	-1.40134	0.00355
De1_4	Delby	14.2495	-15.3024	Wild	-0.0780873	-1.69709	0.0037
De1_5	Delby	14.2495	-15.3024	Wild	-1.35056	-0.635849	0.00625
De1_6	Delby	14.2495	-15.3024	Wild	0.723462	-0.602838	0.0052
De1_7	Delby	14.2495	-15.3024	Wild	-2.15077	-0.12669	0.0046
De1_8	Delby	14.2495	-15.3024	Wild	-0.462229	-0.572979	0.0495167
De1_9	Delby	14.2495	-15.3024	Wild	-0.804683	-0.553279	0.0069
De1_10	Delby	14.2495	-15.3024	Wild	-1.49839	0.512039	0.00476667
De1_11	Delby	14.2495	-15.3024	Wild	2.31087	2.61352	0.731817
De1_12	Delby	14.2495	-15.3024	Wild	0.422186	1.26708	0.0211833
De1_13	Delby	14.2495	-15.3024	Wild	3.05163	0.79969	0.429517
De1_14	Delby	14.2495	-15.3024	Wild	-2.16664	1.48604	0.00363333
De2_1	Delby	14.2495	-15.3024	Wild	0.325053	-1.53694	0.00646667
De2_2	Delby	14.2495	-15.3024	Wild	-0.329322	-0.851328	0.00468333
De2_3	Delby	14.2495	-15.3024	Wild	0.373576	1.86365	0.0649333
De2_4	Delby	14.2495	-15.3024	Wild	1.06108	-1.02025	0.0435
De2_5	Delby	14.2495	-15.3024	Wild	2.49508	-0.155404	0.0199833
De2_6	Delby	14.2495	-15.3024	Wild	-1.43035	-0.450859	0.0258667
De2_7	Delby	14.2495	-15.3024	Wild	-0.266954	-0.334131	0.00883333
De2_8	Delby	14.2495	-15.3024	Wild	-1.79502	0.132715	0.0129833
De2_9	Delby	14.2495	-15.3024	Wild	-1.42749	1.19799	0.176033
De2_10	Delby	14.2495	-15.3024	Wild	0.496557	-0.00224257	0.0136833
De2_11	Delby	14.2495	-15.3024	Wild	0.441326	-1.29761	0.0136833
De2_12	Delby	14.2495	-15.3024	Wild	-1.22601	1.1058	0.0104333
De2_13	Delby	14.2495	-15.3024	Wild	0.948754	-0.614256	0.00831667
De2_14	Delby	14.2495	-15.3024	Wild	1.40441	-1.94993	0.00855
De2_15	Delby	14.2495	-15.3024	Wild	0.449739	-1.40259	0.0117833
Di1_1	Diourbel	14.6565	-16.232	Wild	-0.433887	-0.818741	0.0062
Di1_2	Diourbel	14.6565	-16.232	Wild	0.516841	-0.777417	0.00298333
Di1_3	Diourbel	14.6565	-16.232	Wild	1.42166	3.01537	0.0140333
Di1_4	Diourbel	14.6565	-16.232	Wild	1.63765	-2.0717	0.00535
Di1_5	Diourbel	14.6565	-16.232	Wild	-0.0920516	0.205516	0.00393333
Di1_6	Diourbel	14.6565	-16.232	Wild	-0.875009	1.81834	0.011
Di1_7	Diourbel	14.6565	-16.232	Wild	-0.130333	-1.15381	0.00366667
Di1_8	Diourbel	14.6565	-16.232	Wild	-1.00213	-1.07444	0.00548333
Di1_9	Diourbel	14.6565	-16.232	Wild	1.45513	-2.16318	0.00393333
Di1_10	Diourbel	14.6565	-16.232	Wild	-1.62132	-0.346651	0.0036
Di1_11	Diourbel	14.6565	-16.232	Wild	0.858865	-1.72888	0.00385
Di1_12	Diourbel	14.6565	-16.232	Wild	1.28765	-1.76562	0.0047
Di1_13	Diourbel	14.6565	-16.232	Wild	-0.733212	0.275808	0.00488333
DK1_1	Dakar	14.7286	-17.2062	Wild	-1.3956	-0.497342	0.00335
DK1_2	Dakar	14.7286	-17.2062	Wild	-0.102157	-0.482042	0.0279667
DK1_3	Dakar	14.7286	-17.2062	Wild	-1.54708	-0.870206	0.00595
DK1_4	Dakar	14.7286	-17.2062	Wild	0.142076	-1.23713	0.00325
DK1_5	Dakar	14.7286	-17.2062	Wild	1.22527	0.546025	0.0340167
DK1_6	Dakar	14.7286	-17.2062	Wild	0.805102	0.816415	0.00693333
DK1_7	Dakar	14.7286	-17.2062	Wild	1.91553	-0.0482096	0.00668333
DK1_8	Dakar	14.7286	-17.2062	Wild	2.70378	0.170896	0.1066
DK1_9	Dakar	14.7286	-17.2062	Wild	2.15773	-0.379522	0.00745
DK1_10	Dakar	14.7286	-17.2062	Wild	-0.0567121	0.778318	0.143067
DK1_11	Dakar	14.7286	-17.2062	Wild	1.84868	1.14011	0.009
DK1_12	Dakar	14.7286	-17.2062	Wild	3.13111	2.59773	0.190033
DK1_13	Dakar	14.7286	-17.2062	Wild	2.46081	-1.11879	0.227967
DK1_14	Dakar	14.7286	-17.2062	Wild	-0.612309	-0.415592	0.00291667
DK1_15	Dakar	14.7286	-17.2062	Wild	-2.93761	0.306855	0.00416667
F1_1	Fayil	14.3279	-16.4934	Wild	1.50473	0.994703	0.01125
F1_2	Fayil	14.3279	-16.4934	Wild	1.71247	-0.350428	0.00995
F1_3	Fayil	14.3279	-16.4934	Wild	0.353471	-0.718782	0.00781667
F1_4	Fayil	14.3279	-16.4934	Wild	-0.408557	-0.790583	0.0045
F1_5	Fayil	14.3279	-16.4934	Wild	1.56644	1.60896	0.23585
F1_6	Fayil	14.3279	-16.4934	Wild	1.76587	2.8555	0.452133
F1_7	Fayil	14.3279	-16.4934	Wild	0.484467	-0.0917907	0.0135667
F1_8	Fayil	14.3279	-16.4934	Wild	1.10868	-0.00227284	0.02045
F1_9	Fayil	14.3279	-16.4934	Wild	1.68926	0.146299	0.00926667
F1_10	Fayil	14.3279	-16.4934	Wild	-0.173245	-0.038776	0.00885
F1_11	Fayil	14.3279	-16.4934	Wild	3.40774	-1.03762	0.152317
F1_12	Fayil	14.3279	-16.4934	Wild	2.46416	-2.05619	0.0102667
F1_14	Fayil	14.3279	-16.4934	Wild	1.76587	2.8555	0.4528
F1_15	Fayil	14.3279	-16.4934	Wild	1.66819	-1.37908	0.00585
F1_16	Fayil	14.3279	-16.4934	Wild	0.0411038	-1.01247	0.00418333
F1_17	Fayil	14.3279	-16.4934	Wild	-0.639811	-0.0689215	0.00581667
F1_18	Fayil	14.3279	-16.4934	Wild	2.85541	-1.50954	0.0188
F1_19	Fayil	14.3279	-16.4934	Wild	2.07635	0.677285	0.0118833
F1_20	Fayil	14.3279	-16.4934	Wild	0.787597	-1.38613	0.00758333
Fa1_1	Fasse	14.3614	-16.0365	Wild	0.049049	-0.952628	0.00655
Fa1_2	Fasse	14.3614	-16.0365	Wild	-1.4425	0.626008	0.0335167
Fa1_3	Fasse	14.3614	-16.0365	Wild	-0.911862	-1.01519	0.0064
Fa1_4	Fasse	14.3614	-16.0365	Wild	-0.125793	-0.488673	0.0349333
Fa1_5	Fasse	14.3614	-16.0365	Wild	0.628531	-0.828359	0.00613333
Fa1_9	Fasse	14.3614	-16.0365	Wild	0.955067	-2.12586	0.00293333
Fa1_10	Fasse	14.3614	-16.0365	Wild	1.89954	0.108147	0.0492333
Fa1_11	Fasse	14.3614	-16.0365	Wild	-0.0382167	-0.169028	0.00568333
Fa1_12	Fasse	14.3614	-16.0365	Wild	-0.434235	0.684365	0.00525
Fa1_13	Fasse	14.3614	-16.0365	Wild	-0.664915	0.643727	0.00616667
Fa1_14	Fasse	14.3614	-16.0365	Wild	-0.910005	0.351697	0.0227167
Fa1_15	Fasse	14.3614	-16.0365	Wild	-0.427116	-0.446093	0.00413333
Fa1_16	Fasse	14.3614	-16.0365	Wild	5.82158	3.83046	0.27895
Fa1_17	Fasse	14.3614	-16.0365	Wild	0.435189	1.96941	0.0330167
Fa1_18	Fasse	14.3614	-16.0365	Wild	1.55901	0.0234664	0.01475
Fa1_19	Fasse	14.3614	-16.0365	Wild	1.92819	-1.2498	0.129633
Fa1_20	Fasse	14.3614	-16.0365	Wild	-0.0773014	-1.86062	0.0052
Gan1_1	Gande	15.5338	-15.9289	Wild	2.49942	0.48268	0.0154333
Gan1_2	Gande	15.5338	-15.9289	Wild	-0.561627	1.59332	0.00626667
Gan1_3	Gande	15.5338	-15.9289	Wild	0.7573	0.129249	0.00491667
Gan1_4	Gande	15.5338	-15.9289	Wild	2.8657	2.73799	0.15715
Gan1_5	Gande	15.5338	-15.9289	Wild	2.40609	0.869347	0.0505333
Gan1_6	Gande	15.5338	-15.9289	Wild	0.35684	-0.173795	0.00403333
Gan1_7	Gande	15.5338	-15.9289	Wild	1.25355	0.565609	0.00805
Gan1_8	Gande	15.5338	-15.9289	Wild	2.49942	0.48268	0.0154833
Gan1_9	Gande	15.5338	-15.9289	Wild	3.13885	2.01275	0.245567
Gan1_10	Gande	15.5338	-15.9289	Wild	1.5067	0.581557	0.0678
Gan1_11	Gande	15.5338	-15.9289	Wild	0.653328	-0.186778	0.0143333
Gan1_12	Gande	15.5338	-15.9289	Wild	1.13004	0.448473	0.0166
Gan1_13	Gande	15.5338	-15.9289	Wild	1.9112	-0.833985	0.0151
Gan1_14	Gande	15.5338	-15.9289	Wild	-0.451821	0.982054	0.0245333
Gan1_15	Gande	15.5338	-15.9289	Wild	-1.34806	4.32471	0.0200833
Gan2_1	Gande	15.5338	-15.9289	Wild	2.74224	2.38137	0.284283
Gan2_2	Gande	15.5338	-15.9289	Wild	-0.867943	3.24721	0.00818333
Gan2_3	Gande	15.5338	-15.9289	Wild	1.62556	0.691122	0.142167
Gan2_4	Gande	15.5338	-15.9289	Wild	0.00853512	1.25785	0.00811667
Gan2_5	Gande	15.5338	-15.9289	Wild	2.74224	2.38137	0.284817
Gan2_6	Gande	15.5338	-15.9289	Wild	-1.64545	0.0894405	0.0115667
Gan2_7	Gande	15.5338	-15.9289	Wild	-1.15995	1.02009	0.0048
Gan2_8	Gande	15.5338	-15.9289	Wild	1.80527	3.15747	0.518967
Gan2_9	Gande	15.5338	-15.9289	Wild	-2.03298	0.351321	0.00528333
Gan2_10	Gande	15.5338	-15.9289	Wild	4.90726	4.59236	0.377817
Gan2_11	Gande	15.5338	-15.9289	Wild	1.06494	-1.45507	0.00623333
Gan2_12	Gande	15.5338	-15.9289	Wild	-1.26383	0.370067	0.00955
Gan2_13	Gande	15.5338	-15.9289	Wild	-0.253455	3.59427	0.336033
Gan2_14	Gande	15.5338	-15.9289	Wild	1.07957	-1.30895	0.003
KEB_1	Kebemer	15.4195	-16.4042	Wild	3.26361	3.30743	0.8961
KEB_2	Kebemer	15.4195	-16.4042	Wild	-0.751305	-0.212748	0.00256667
KEB_3	Kebemer	15.4195	-16.4042	Wild	-1.60014	0.803893	0.0124
KEB_4	Kebemer	15.4195	-16.4042	Wild	0.306069	-1.47089	0.00335
KEB_5	Kebemer	15.4195	-16.4042	Wild	-3.37193	1.30128	0.0163167
KEB_6	Kebemer	15.4195	-16.4042	Wild	-0.314252	-1.35538	0.00281667
KEB_7	Kebemer	15.4195	-16.4042	Wild	0.94245	-0.40716	0.00451667
KEB_8	Kebemer	15.4195	-16.4042	Wild	-2.53773	1.42454	0.00281667
KEB_9	Kebemer	15.4195	-16.4042	Wild	-0.800743	0.49634	0.00358333
KEB_10	Kebemer	15.4195	-16.4042	Wild	-1.83249	-0.627549	0.00818333
KEB_11	Kebemer	15.4195	-16.4042	Wild	0.478927	-0.633569	0.02305
KEB_12	Kebemer	15.4195	-16.4042	Wild	-1.01857	0.915401	0.0057
KEB_13	Kebemer	15.4195	-16.4042	Wild	-0.67729	0.264647	0.00533333
KEB_14	Kebemer	15.4195	-16.4042	Wild	-2.01907	-0.356107	0.00566667
KEB_15	Kebemer	15.4195	-16.4042	Wild	-0.568947	-0.642906	0.0103167
KEB_16	Kebemer	15.4195	-16.4042	Wild	-0.774901	-0.326008	0.00291667
Lou1_1	Louga	15.7078	-16.0694	Wild	3.27796	2.4542	0.276317
Lou1_2	Louga	15.7078	-16.0694	Wild	0.486977	-0.722395	0.00456667
Lou1_3	Louga	15.7078	-16.0694	Wild	-2.44776	0.676499	0.00583333
Lou1_4	Louga	15.7078	-16.0694	Wild	0.0807529	0.0450207	0.00578333
Lou1_5	Louga	15.7078	-16.0694	Wild	1.16758	-0.131168	0.00871667
Lou1_6	Louga	15.7078	-16.0694	Wild	-1.61188	-0.670358	0.0120667
Lou1_7	Louga	15.7078	-16.0694	Wild	-0.171362	0.331445	0.0514
Lou1_8	Louga	15.7078	-16.0694	Wild	-2.35022	-0.299502	0.0164333
Lou1_9	Louga	15.7078	-16.0694	Wild	0.906577	0.471613	0.0231667
Lou1_10	Louga	15.7078	-16.0694	Wild	-1.90466	-0.0389367	0.0397833
Lou1_11	Louga	15.7078	-16.0694	Wild	-0.87233	-1.98246	0.00415
Lou1_12	Louga	15.7078	-16.0694	Wild	3.09432	2.46292	0.0511167
Lou1_13	Louga	15.7078	-16.0694	Wild	-0.205684	-0.483423	0.12345
Lou1_14	Louga	15.7078	-16.0694	Wild	-0.244726	-0.74676	0.00393333
Lou1_15	Louga	15.7078	-16.0694	Wild	-1.54617	-0.816879	0.00281667
Loug2_1	Louga	15.7078	-16.0694	Wild	0.928011	1.83517	0.0104333
Loug2_2	Louga	15.7078	-16.0694	Wild	-0.496788	-0.326	0.00613333
Loug2_3	Louga	15.7078	-16.0694	Wild	3.17753	-2.38669	0.02255
Loug2_4	Louga	15.7078	-16.0694	Wild	-0.0507972	-0.595478	0.00571667
Loug2_5	Louga	15.7078	-16.0694	Wild	1.58556	0.717863	0.241517
Loug2_6	Louga	15.7078	-16.0694	Wild	-0.964648	0.482188	0.0057
Loug2_7	Louga	15.7078	-16.0694	Wild	-0.297024	-1.60668	0.00328333
Loug2_8	Louga	15.7078	-16.0694	Wild	0.424815	0.72605	0.144967
Loug2_9	Louga	15.7078	-16.0694	Wild	-1.3566	-0.343827	0.0046
Loug2_10	Louga	15.7078	-16.0694	Wild	2.1423	-0.791287	0.00486667
Loug2_11	Louga	15.7078	-16.0694	Wild	0.725872	-1.61811	0.00458333
Loug2_12	Louga	15.7078	-16.0694	Wild	-0.286975	1.18431	0.0134667
Loug2_13	Louga	15.7078	-16.0694	Wild	-1.59749	-0.0733159	0.00661667
Loug2_14	Louga	15.7078	-16.0694	Wild	-0.676727	-0.0900595	0.0129
Loug2_15	Louga	15.7078	-16.0694	Wild	0.0358984	-1.24474	0.00581667
Loug2_16	Louga	15.7078	-16.0694	Wild	-2.07331	-0.0764073	0.00793333
Loug2_17	Louga	15.7078	-16.0694	Wild	0.607998	-1.37239	0.00386667
Loug2_18	Louga	15.7078	-16.0694	Wild	-0.0669494	-1.42601	0.00583333
Loy1_1	Loyene	15.4835	-15.7596	Wild	-0.973507	0.0659901	0.0164667
Loy1_2	Loyene	15.4835	-15.7596	Wild	-2.91067	1.50013	0.00865
Loy1_3	Loyene	15.4835	-15.7596	Wild	-3.5309	1.75889	0.0394167
Loy1_4	Loyene	15.4835	-15.7596	Wild	-2.82308	0.201087	0.00438333
Loy1_5	Loyene	15.4835	-15.7596	Wild	-3.00982	1.55942	0.00956667
Loy1_6	Loyene	15.4835	-15.7596	Wild	-3.00982	1.55942	0.00945
Loy1_7	Loyene	15.4835	-15.7596	Wild	-3.11047	1.34849	0.03085
Loy1_8	Loyene	15.4835	-15.7596	Wild	-1.82322	1.14034	0.0214333
Loy1_9	Loyene	15.4835	-15.7596	Wild	-0.826271	0.213796	0.00753333
Loy1_10	Loyene	15.4835	-15.7596	Wild	-2.87363	1.61381	0.00643333
Loy1_11	Loyene	15.4835	-15.7596	Wild	-1.41957	-1.34223	0.00845
Loy1_12	Loyene	15.4835	-15.7596	Wild	-3.15652	0.798149	0.00613333
Loy1_13	Loyene	15.4835	-15.7596	Wild	-1.5426	-0.432843	0.0047
Loy1_14	Loyene	15.4835	-15.7596	Wild	-1.686	0.891787	0.00525
Loy1_15	Loyene	15.4835	-15.7596	Wild	-1.38995	0.1165	0.0085
Loy1_16	Loyene	15.4835	-15.7596	Wild	-3.55183	-0.101271	0.0059
Lro1_1	Lac_rose	14.838	-17.241	Wild	-3.6382	1.1847	0.0118667
Lro1_2	Lac_rose	14.838	-17.241	Wild	-0.189507	-0.117273	0.00621667
Lro1_3	Lac_rose	14.838	-17.241	Wild	-0.9032	-0.381713	0.00946667
Lro1_4	Lac_rose	14.838	-17.241	Wild	-4.15339	1.60765	0.0105833
Lro1_5	Lac_rose	14.838	-17.241	Wild	1.61961	-1.36553	0.0782
Lro1_6	Lac_rose	14.838	-17.241	Wild	1.61961	-1.36553	0.0770167
Lro1_7	Lac_rose	14.838	-17.241	Wild	0.485608	-0.372889	0.00578333
Lro1_8	Lac_rose	14.838	-17.241	Wild	-1.36295	0.0503444	0.0103
Lro1_9	Lac_rose	14.838	-17.241	Wild	-1.36295	0.0503444	0.0102833
Lro1_10	Lac_rose	14.838	-17.241	Wild	-1.51803	0.87287	0.0038
Lro1_11	Lac_rose	14.838	-17.241	Wild	-4.15339	1.60765	0.0105
Lro1_12	Lac_rose	14.838	-17.241	Wild	-4.15339	1.60765	0.01045
Lro1_13	Lac_rose	14.838	-17.241	Wild	0.19031	-0.298883	0.00903333
Lro2_1	Lac_rose	14.838	-17.241	Wild	-1.77558	-0.702459	0.00701667
Lro2_2	Lac_rose	14.838	-17.241	Wild	-1.77558	-0.702459	0.00688333
Lro2_3	Lac_rose	14.838	-17.241	Wild	-1.06257	-0.264875	0.00348333
Lro2_5	Lac_rose	14.838	-17.241	Wild	1.08538	0.418081	0.0735167
Lro2_6	Lac_rose	14.838	-17.241	Wild	-0.241642	-2.25613	0.00625
Lro2_7	Lac_rose	14.838	-17.241	Wild	0.580292	0.805359	0.00513333
Lro2_8	Lac_rose	14.838	-17.241	Wild	-1.06257	-0.264875	0.00338333
Lro2_9	Lac_rose	14.838	-17.241	Wild	0.153721	-1.3606	0.00968333
Mat1_1	Mala_Tak	16.1347	-15.8813	Wild	2.42486	-2.92859	0.00778333
Mat1_2	Mala_Tak	16.1347	-15.8813	Wild	0.680733	-3.10112	0.0027
Mat1_3	Mala_Tak	16.1347	-15.8813	Wild	1.99605	-3.03725	0.00456667
Mat1_4	Mala_Tak	16.1347	-15.8813	Wild	1.61805	-2.94339	0.00923333
Mat1_5	Mala_Tak	16.1347	-15.8813	Wild	0.48053	-2.26081	0.0047
Mat1_6	Mala_Tak	16.1347	-15.8813	Wild	1.65047	-3.03091	0.00595
Mat1_7	Mala_Tak	16.1347	-15.8813	Wild	3.05553	-0.607235	0.00615
Mat1_8	Mala_Tak	16.1347	-15.8813	Wild	0.300501	-1.8975	0.00338333
Mat1_9	Mala_Tak	16.1347	-15.8813	Wild	1.8905	-3.1963	0.0168
Mat1_10	Mala_Tak	16.1347	-15.8813	Wild	2.56702	-2.99607	0.04345
Mat1_11	Mala_Tak	16.1347	-15.8813	Wild	2.04276	-3.01312	0.0051
Mat1_12	Mala_Tak	16.1347	-15.8813	Wild	4.17649	-3.80651	0.02615
Mat1_13	Mala_Tak	16.1347	-15.8813	Wild	0.913512	-1.32444	0.00393333
Mat1_14	Mala_Tak	16.1347	-15.8813	Wild	3.46949	-3.04639	0.0126667
Mat1_15	Mala_Tak	16.1347	-15.8813	Wild	-0.0320323	-1.32015	0.00826667
Mb1_1	Mboubane_Ndiaye	14.8316	-16.5709	Wild	3.82094	-0.0582628	0.140667
Mb1_2	Mboubane_Ndiaye	14.8316	-16.5709	Wild	1.99843	-4.42267	0.0039
Mb1_3	Mboubane_Ndiaye	14.8316	-16.5709	Wild	1.84082	-3.29647	0.00613333
Mb1_4	Mboubane_Ndiaye	14.8316	-16.5709	Wild	0.588746	-1.78903	0.00365
Mb1_5	Mboubane_Ndiaye	14.8316	-16.5709	Wild	0.588746	-1.78903	0.00368333
Mb1_6	Mboubane_Ndiaye	14.8316	-16.5709	Wild	2.49961	-2.55134	0.0116833
Mb1_7	Mboubane_Ndiaye	14.8316	-16.5709	Wild	1.52442	-4.54004	0.00306667
Mb1_8	Mboubane_Ndiaye	14.8316	-16.5709	Wild	0.578861	-3.14879	0.00398333
Mb1_9	Mboubane_Ndiaye	14.8316	-16.5709	Wild	2.30849	-3.25329	0.0561333
Mb1_10	Mboubane_Ndiaye	14.8316	-16.5709	Wild	2.29261	-1.68971	0.0149167
Mb1_11	Mboubane_Ndiaye	14.8316	-16.5709	Wild	-0.793745	-3.13161	0.00381667
Mb1_12	Mboubane_Ndiaye	14.8316	-16.5709	Wild	2.53066	-4.79481	0.0612167
Mb1_13	Mboubane_Ndiaye	14.8316	-16.5709	Wild	0.578861	-3.14879	0.004
Mb1_14	Mboubane_Ndiaye	14.8316	-16.5709	Wild	2.97097	-4.64586	0.0047
Mb1_15	Mboubane_Ndiaye	14.8316	-16.5709	Wild	-0.410523	-1.98777	0.0131667
Mb1_16	Mboubane_Ndiaye	14.8316	-16.5709	Wild	2.51626	-5.29822	0.0152167
Mb1_17	Mboubane_Ndiaye	14.8316	-16.5709	Wild	3.04501	-5.48102	0.00376667
Mb1_18	Mboubane_Ndiaye	14.8316	-16.5709	Wild	1.44296	-5.58841	0.00281667
Mb1_19	Mboubane_Ndiaye	14.8316	-16.5709	Wild	3.34714	-3.99054	0.0188167
Mb2_1	Keur_Samba_Kane	14.886	-16.5962	Wild	2.25067	5.3343	0.0660167
Mb2_2	Keur_Samba_Kane	14.886	-16.5962	Wild	0.156374	0.243933	0.00551667
Mb2_3	Keur_Samba_Kane	14.886	-16.5962	Wild	-0.595429	-1.16556	0.00248333
Mb2_4	Keur_Samba_Kane	14.886	-16.5962	Wild	-0.760548	-1.12594	0.00386667
Mb2_5	Keur_Samba_Kane	14.886	-16.5962	Wild	-1.45576	-0.488991	0.00351667
Mb2_6	Keur_Samba_Kane	14.886	-16.5962	Wild	0.866122	-0.619134	0.00646667
Mb2_7	Keur_Samba_Kane	14.886	-16.5962	Wild	0.64297	-0.563463	0.00326667
Mb2_8	Keur_Samba_Kane	14.886	-16.5962	Wild	1.41549	-0.786696	0.00683333
Mb2_9	Keur_Samba_Kane	14.886	-16.5962	Wild	0.486372	-1.65918	0.0461333
Mb2_10	Keur_Samba_Kane	14.886	-16.5962	Wild	0.333062	-1.5426	0.00383333
Mb2_12	Keur_Samba_Kane	14.886	-16.5962	Wild	-1.4274	-0.623868	0.00271667
Mb2_13	Keur_Samba_Kane	14.886	-16.5962	Wild	0.0359834	-0.278915	0.0072
Mb2_14	Keur_Samba_Kane	14.886	-16.5962	Wild	1.00828	-0.462029	0.0177667
Mb2_15	Keur_Samba_Kane	14.886	-16.5962	Wild	0.932121	0.20902	0.0605667
Mb2_16	Keur_Samba_Kane	14.886	-16.5962	Wild	0.13778	-0.0886847	0.00365
Mb2_17	Keur_Samba_Kane	14.886	-16.5962	Wild	-1.11859	0.285198	0.0153
Mb2_18	Keur_Samba_Kane	14.886	-16.5962	Wild	0.00676217	-0.287508	0.0063
Mb2_20	Keur_Samba_Kane	14.886	-16.5962	Wild	-2.04818	0.250158	0.00463333
Mbabane_1	Mbabane_Wolof	14.4862	-15.2591	Wild	1.73291	1.67804	0.151633
Mbabane_2	Mbabane_Wolof	14.4862	-15.2591	Wild	5.31084	5.44643	0.61985
Mbabane_3	Mbabane_Wolof	14.4862	-15.2591	Wild	-0.321198	1.44568	0.0352333
Mbabane_4	Mbabane_Wolof	14.4862	-15.2591	Wild	-1.71757	0.846596	0.00631667
Mbabane_5	Mbabane_Wolof	14.4862	-15.2591	Wild	0.913354	-1.92124	0.00585
Mbabane_6	Mbabane_Wolof	14.4862	-15.2591	Wild	-0.0924135	0.8952	0.0137833
Mbabane_7	Mbabane_Wolof	14.4862	-15.2591	Wild	-0.362253	-0.549644	0.0089
Mbabane_8	Mbabane_Wolof	14.4862	-15.2591	Wild	-2.10816	-1.39726	0.00576667
Mbabane_9	Mbabane_Wolof	14.4862	-15.2591	Wild	0.12516	-0.462304	0.0230167
Mbabane_10	Mbabane_Wolof	14.4862	-15.2591	Wild	-1.41647	0.0354532	0.00728333
Mbabane_11	Mbabane_Wolof	14.4862	-15.2591	Wild	1.09554	4.10253	0.682517
Mbabane_12	Mbabane_Wolof	14.4862	-15.2591	Wild	-2.74758	0.142954	0.00548333
Mbabane_13	Mbabane_Wolof	14.4862	-15.2591	Wild	0.280849	1.35586	0.00431667
Mbabane_14	Mbabane_Wolof	14.4862	-15.2591	Wild	1.33892	1.38752	0.312617
MEK1_1	Mekhe	15.0925	-16.6567	Wild	-1.66884	0.795913	0.00435
MEK1_2	Mekhe	15.0925	-16.6567	Wild	0.0285001	-0.627391	0.0695333
MEK1_3	Mekhe	15.0925	-16.6567	Wild	1.26666	0.716609	0.0320333
MEK1_4	Mekhe	15.0925	-16.6567	Wild	-0.518577	-1.94764	0.00681667
MEK1_5	Mekhe	15.0925	-16.6567	Wild	0.498127	0.254637	0.0129667
MEK1_7	Mekhe	15.0925	-16.6567	Wild	0.758085	-1.03006	0.00783333
MEK1_8	Mekhe	15.0925	-16.6567	Wild	-2.09913	0.128102	0.00723333
MEK1_10	Mekhe	15.0925	-16.6567	Wild	2.29593	-0.756727	0.0747667
MEK1_11	Mekhe	15.0925	-16.6567	Wild	0.48527	-0.700718	0.00583333
MEK1_12	Mekhe	15.0925	-16.6567	Wild	1.03787	1.87079	0.193983
MEK1_13	Mekhe	15.0925	-16.6567	Wild	-0.517835	-1.00616	0.0532
MEK1_14	Mekhe	15.0925	-16.6567	Wild	0.469226	-1.29248	0.0046
MEK1_15	Mekhe	15.0925	-16.6567	Wild	-0.439417	0.0393215	0.00283333
Mpal_1	Mpal	15.9185	-16.2869	Wild	1.30952	-1.324	0.00423333
Mpal_2	Mpal	15.9185	-16.2869	Wild	-0.0576103	-0.745414	0.0141667
Mpal_3	Mpal	15.9185	-16.2869	Wild	0.258297	-0.847826	0.00355
Mpal_4	Mpal	15.9185	-16.2869	Wild	0.164942	-0.883224	0.0111333
Mpal_5	Mpal	15.9185	-16.2869	Wild	0.0540297	-0.51916	0.00388333
Mpal_6	Mpal	15.9185	-16.2869	Wild	1.28507	-0.493892	0.0026
Mpal_7	Mpal	15.9185	-16.2869	Wild	0.67246	-1.0032	0.00376667
Mpal_8	Mpal	15.9185	-16.2869	Wild	2.47956	0.946405	0.231967
Mpal_9	Mpal	15.9185	-16.2869	Wild	0.622646	-1.5534	0.10835
Mpal_10	Mpal	15.9185	-16.2869	Wild	-0.182428	-1.09149	0.00323333
Mpal_11	Mpal	15.9185	-16.2869	Wild	0.997143	1.81276	0.00993333
Mpal_12	Mpal	15.9185	-16.2869	Wild	-0.612206	-1.05216	0.00593333
Mpal_13	Mpal	15.9185	-16.2869	Wild	0.635248	-0.59174	0.01865
Mpal_14	Mpal	15.9185	-16.2869	Wild	1.39404	0.144265	0.00398333
Mpal_15	Mpal	15.9185	-16.2869	Wild	0.276908	0.267105	0.0231
Mpal1_16	Mpal	15.9185	-16.2869	Wild	3.40603	1.12967	0.3575
Mpal1_17	Mpal	15.9185	-16.2869	Wild	1.64936	-0.214556	0.10065
Mpal1_18	Mpal	15.9185	-16.2869	Wild	0.276908	0.267105	0.0236167
Mpal1_19	Mpal	15.9185	-16.2869	Wild	0.620033	0.0832565	0.00898333
Mpal1_20	Mpal	15.9185	-16.2869	Wild	2.20801	0.55435	0.00388333
Mpal1_21	Mpal	15.9185	-16.2869	Wild	1.31459	-0.827695	0.00665
Mpal1_22	Mpal	15.9185	-16.2869	Wild	1.28154	-0.870253	0.00653333
Mpal1_23	Mpal	15.9185	-16.2869	Wild	0.215794	0.605286	0.00531667
Mpal1_24	Mpal	15.9185	-16.2869	Wild	3.00367	-0.978403	0.00766667
Mpal1_25	Mpal	15.9185	-16.2869	Wild	0.331402	-0.248748	0.014
Ndi1_1	Ndiol	16.167	-16.2865	Wild	0.565787	2.10787	0.0136333
Ndi1_2	Ndiol	16.167	-16.2865	Wild	-1.22987	2.33073	0.00283333
Ndi1_3	Ndiol	16.167	-16.2865	Wild	0.510213	5.64036	0.00298333
Ndi1_4	Ndiol	16.167	-16.2865	Wild	0.185221	1.71216	0.0075
Ndi1_5	Ndiol	16.167	-16.2865	Wild	-0.660773	-0.728516	0.00266667
Ndi1_6	Ndiol	16.167	-16.2865	Wild	0.00844766	6.17604	0.00493333
Ndi1_7	Ndiol	16.167	-16.2865	Wild	1.09239	2.07882	0.0121
Ndi1_8	Ndiol	16.167	-16.2865	Wild	-0.657079	3.94572	0.00465
Ndi1_9	Ndiol	16.167	-16.2865	Wild	-0.861957	3.40638	0.00333333
Ndi1_10	Ndiol	16.167	-16.2865	Wild	-1.53242	0.663011	0.00805
Ndi1_11	Ndiol	16.167	-16.2865	Wild	1.21085	0.948986	0.0152667
Ndi1_12	Ndiol	16.167	-16.2865	Wild	0.839049	4.38886	0.00848333
Ndi1_13	Ndiol	16.167	-16.2865	Wild	-0.573011	3.70598	0.00398333
Ndi1_14	Ndiol	16.167	-16.2865	Wild	-0.597346	8.15227	0.00363333
Ndi1_15	Ndiol	16.167	-16.2865	Wild	0.443841	9.73991	0.00361667
Ndi2_1	Ndiol	16.167	-16.2865	Wild	-1.15255	-0.274875	0.00533333
Ndi2_2	Ndiol	16.167	-16.2865	Wild	0.0483043	-1.57552	0.00453333
Ndi2_3	Ndiol	16.167	-16.2865	Wild	0.176509	-2.20775	0.00443333
Ndi2_4	Ndiol	16.167	-16.2865	Wild	-0.170527	-1.43172	0.0037
Ndi2_5	Ndiol	16.167	-16.2865	Wild	0.0812182	-3.23626	0.00295
Ndi2_6	Ndiol	16.167	-16.2865	Wild	0.271289	-2.16768	0.00306667
Ndi2_7	Ndiol	16.167	-16.2865	Wild	-2.17329	0.522977	0.00305
Ndi2_8	Ndiol	16.167	-16.2865	Wild	-1.29339	-0.332604	0.00376667
Ndi2_9	Ndiol	16.167	-16.2865	Wild	-1.28444	-1.17504	0.00363333
Ndi2_10	Ndiol	16.167	-16.2865	Wild	-0.258395	-1.03433	0.00438333
Ndi2_11	Ndiol	16.167	-16.2865	Wild	-1.88148	-0.66409	0.00373333
Ndi2_12	Ndiol	16.167	-16.2865	Wild	-1.14691	-1.58522	0.00418333
Ndi2_13	Ndiol	16.167	-16.2865	Wild	0.16878	-2.30148	0.00278333
Ndi2_14	Ndiol	16.167	-16.2865	Wild	-2.22333	-0.770868	0.0063
Ndi2_15	Ndiol	16.167	-16.2865	Wild	-1.01253	-1.26389	0.00526667
Ndi2_16	Ndiol	16.167	-16.2865	Wild	-3.40999	0.111708	0.00303333
Ndi2_17	Ndiol	16.167	-16.2865	Wild	-0.832904	-1.66253	0.0052
Ndi2_18	Ndiol	16.167	-16.2865	Wild	-2.47359	0.66449	0.00571667
Ndia1_1	Ndiagne	15.3867	-16.0737	Wild	-0.00049514	0.293962	0.0203
Ndia1_2	Ndiagne	15.3867	-16.0737	Wild	0.0192025	-0.590113	0.0293333
Ndia1_3	Ndiagne	15.3867	-16.0737	Wild	0.314634	-3.07442	0.00281667
Ndia1_4	Ndiagne	15.3867	-16.0737	Wild	-0.0813847	0.766859	0.01695
Ndia1_5	Ndiagne	15.3867	-16.0737	Wild	-0.0663484	-2.32602	0.00343333
Ndia1_6	Ndiagne	15.3867	-16.0737	Wild	-0.65868	-1.81685	0.0034
Ndia1_7	Ndiagne	15.3867	-16.0737	Wild	0.577708	0.301742	0.00586667
Ndia1_8	Ndiagne	15.3867	-16.0737	Wild	0.799091	2.79946	0.105717
Ndia1_9	Ndiagne	15.3867	-16.0737	Wild	-0.902707	-0.275877	0.00428333
Ndia1_10	Ndiagne	15.3867	-16.0737	Wild	-2.95224	1.01321	0.00668333
Ndia1_11	Ndiagne	15.3867	-16.0737	Wild	-0.409836	-1.51599	0.00433333
Ndiokene_1	Ndiokène	14.2967	-15.1899	Wild	1.63048	0.581328	0.0264167
Ndiokene_2	Ndiokène	14.2967	-15.1899	Wild	-0.512527	0.257385	0.0172
Ndiokene_3	Ndiokène	14.2967	-15.1899	Wild	0.428863	0.930111	0.0139833
Ndiokene_4	Ndiokène	14.2967	-15.1899	Wild	-0.0123418	0.625539	0.198583
Ndiokene_5	Ndiokène	14.2967	-15.1899	Wild	-3.05525	0.775162	0.00741667
Ndiokene_6	Ndiokène	14.2967	-15.1899	Wild	7.02693	9.15066	0.500483
Ndiokene_7	Ndiokène	14.2967	-15.1899	Wild	-1.47543	0.263448	0.00845
Ndiokene_8	Ndiokène	14.2967	-15.1899	Wild	0.0986334	1.70992	0.0477333
Ndiokene_9	Ndiokène	14.2967	-15.1899	Wild	1.62399	-1.21431	0.0971333
Ndoy1_1	Ndoyene	15.4338	-15.7596	Wild	-1.23758	0.255491	0.00548333
Ndoy1_2	Ndoyene	15.4338	-15.7596	Wild	0.226624	-0.825357	0.00508333
Ndoy1_3	Ndoyene	15.4338	-15.7596	Wild	-1.2898	-1.35588	0.0039
Ndoy1_4	Ndoyene	15.4338	-15.7596	Wild	-2.90236	-0.368125	0.00338333
Ndoy1_5	Ndoyene	15.4338	-15.7596	Wild	-2.58484	0.744919	0.00871667
Ndoy1_6	Ndoyene	15.4338	-15.7596	Wild	1.81465	-0.000454917	0.00725
Ndoy1_8	Ndoyene	15.4338	-15.7596	Wild	-1.62076	-0.779396	0.00451667
Ndoy1_9	Ndoyene	15.4338	-15.7596	Wild	-1.07523	2.92687	0.0596833
Ndoy1_10	Ndoyene	15.4338	-15.7596	Wild	0.774959	-1.46135	0.00651667
Ndoy1_11	Ndoyene	15.4338	-15.7596	Wild	-1.31204	-0.383455	0.00518333
Ndoy1_12	Ndoyene	15.4338	-15.7596	Wild	5.4462	1.26974	0.25365
Ndoy1_13	Ndoyene	15.4338	-15.7596	Wild	1.5614	-2.13757	0.00326667
Ndoy1_14	Ndoyene	15.4338	-15.7596	Wild	-1.6883	-0.975467	0.00761667
Ndoy1_15	Ndoyene	15.4338	-15.7596	Wild	2.55833	0.152927	0.00355
Niang1_1	Niango_Dieu	16.5107	-14.9196	Wild	-2.23936	1.7217	0.01695
Niang1_2	Niango_Dieu	16.5107	-14.9196	Wild	-2.15359	1.68155	0.00755
Niang1_3	Niango_Dieu	16.5107	-14.9196	Wild	-1.94165	-0.708603	0.00633333
Niang1_4	Niango_Dieu	16.5107	-14.9196	Wild	-3.15987	0.00949031	0.0079
Niang1_5	Niango_Dieu	16.5107	-14.9196	Wild	-3.39824	0.13273	0.00436667
Niang1_6	Niango_Dieu	16.5107	-14.9196	Wild	-2.79423	1.89497	0.0033
Niang1_7	Niango_Dieu	16.5107	-14.9196	Wild	-1.43533	-1.08919	0.00346667
Niang1_8	Niango_Dieu	16.5107	-14.9196	Wild	-5.08515	1.31151	0.00475
Niang1_9	Niango_Dieu	16.5107	-14.9196	Wild	-2.32822	1.2833	0.00676667
Niang1_10	Niango_Dieu	16.5107	-14.9196	Wild	-2.25501	0.0198918	0.00478333
Niang1_11	Niango_Dieu	16.5107	-14.9196	Wild	-2.40162	0.0270092	0.00743333
Niang1_12	Niango_Dieu	16.5107	-14.9196	Wild	-1.85019	-1.47077	0.00566667
Niang1_13	Niango_Dieu	16.5107	-14.9196	Wild	-4.13529	-0.415885	0.00353333
Niang1_14	Niango_Dieu	16.5107	-14.9196	Wild	-3.39075	1.56279	0.00605
Niang1_15	Niango_Dieu	16.5107	-14.9196	Wild	-3.33068	1.89082	0.00333333
Niang1_16	Niango_Dieu	16.5107	-14.9196	Wild	-2.87924	0.777846	0.00576667
Niang1_17	Niango_Dieu	16.5107	-14.9196	Wild	-0.127372	3.09506	0.0257
Niang1_18	Niango_Dieu	16.5107	-14.9196	Wild	-3.75161	1.31259	0.00598333
Niang1_19	Niango_Dieu	16.5107	-14.9196	Wild	-3.37764	-0.157159	0.0034
Niang1_20	Niango_Dieu	16.5107	-14.9196	Wild	-3.53288	-0.257156	0.00403333
Niang1_21	Niango_Dieu	16.5107	-14.9196	Wild	-3.16596	0.000538007	0.00313333
Niang1_22	Niango_Dieu	16.5107	-14.9196	Wild	-3.82096	-0.374302	0.00295
Niang1_23	Niango_Dieu	16.5107	-14.9196	Wild	-1.64401	2.04686	0.00595
Niang1_24	Niango_Dieu	16.5107	-14.9196	Wild	-3.8634	0.497225	0.00643333
Niang1_25	Niango_Dieu	16.5107	-14.9196	Wild	-2.63225	-0.256347	0.00466667
Niang1_26	Niango_Dieu	16.5107	-14.9196	Wild	-3.12184	0.970145	0.00388333
Niang1_27	Niango_Dieu	16.5107	-14.9196	Wild	-3.03982	1.00953	0.00611667
Niang1_28	Niango_Dieu	16.5107	-14.9196	Wild	-4.19652	2.23646	0.00643333
Niang1_29	Niango_Dieu	16.5107	-14.9196	Wild	-2.99366	-1.39459	0.0132333
Niang1_30	Niango_Dieu	16.5107	-14.9196	Wild	-2.45026	1.74064	0.00563333
Niang1_31	Niango_Dieu	16.5107	-14.9196	Wild	-2.90197	0.538434	0.00776667
Niang1_32	Niango_Dieu	16.5107	-14.9196	Wild	-4.70675	-0.31824	0.00625
Niang1_33	Niango_Dieu	16.5107	-14.9196	Wild	-3.53487	0.348609	0.0100667
Niang1_34	Niango_Dieu	16.5107	-14.9196	Wild	-1.52568	0.143177	0.00523333
Niang1_35	Niango_Dieu	16.5107	-14.9196	Wild	-3.64532	0.227077	0.00491667
Niang1_37	Niango_Dieu	16.5107	-14.9196	Wild	-2.75342	0.688493	0.00506667
Niom1_1	Niomre	15.6663	-16.0983	Wild	0.443454	-0.99735	0.01355
Niom1_2	Niomre	15.6663	-16.0983	Wild	1.27365	-0.0172654	0.00478333
Niom1_3	Niomre	15.6663	-16.0983	Wild	-0.435217	0.561346	0.00428333
Niom1_4	Niomre	15.6663	-16.0983	Wild	-1.08594	-0.294833	0.00353333
Niom1_5	Niomre	15.6663	-16.0983	Wild	-2.1661	0.319833	0.00365
Niom1_6	Niomre	15.6663	-16.0983	Wild	0.443454	-0.99735	0.0132667
Niom1_7	Niomre	15.6663	-16.0983	Wild	-0.216038	-0.0955896	0.00928333
Niom1_8	Niomre	15.6663	-16.0983	Wild	-1.67923	0.900648	0.0117
Niom1_9	Niomre	15.6663	-16.0983	Wild	0.413056	2.22004	0.01645
Niom1_10	Niomre	15.6663	-16.0983	Wild	-1.40303	0.86431	0.00605
Niom1_11	Niomre	15.6663	-16.0983	Wild	-1.01612	-1.51878	0.00326667
Niom1_12	Niomre	15.6663	-16.0983	Wild	-2.82596	-0.904026	0.0031
Niom1_13	Niomre	15.6663	-16.0983	Wild	-0.546432	-1.63236	0.00355
Niom1_14	Niomre	15.6663	-16.0983	Wild	-0.730692	-0.561124	0.00521667
Niom1_15	Niomre	15.6663	-16.0983	Wild	-0.967297	-0.272737	0.00348333
Pek1_1	Pekes	15.112	-16.4249	Wild	-0.206039	-0.24581	0.0245833
Pek1_2	Pekes	15.112	-16.4249	Wild	-0.0520205	-1.36309	0.00618333
Pek1_3	Pekes	15.112	-16.4249	Wild	-0.630921	0.902536	0.0133167
Pek1_4	Pekes	15.112	-16.4249	Wild	0.909441	-0.474396	0.0071
Pek1_5	Pekes	15.112	-16.4249	Wild	-1.73998	0.95608	0.00763333
Pek1_6	Pekes	15.112	-16.4249	Wild	0.515134	0.031359	0.01045
Pek1_7	Pekes	15.112	-16.4249	Wild	0.680907	0.778252	0.0292833
Pek1_8	Pekes	15.112	-16.4249	Wild	-1.40147	-1.46444	0.0293333
Pek1_9	Pekes	15.112	-16.4249	Wild	0.490978	0.699347	0.0871
Pek1_10	Pekes	15.112	-16.4249	Wild	1.64242	2.56871	0.212033
Pek1_11	Pekes	15.112	-16.4249	Wild	0.651629	0.821544	0.00918333
Pek1_12	Pekes	15.112	-16.4249	Wild	-1.67775	-1.53779	0.00378333
Pek1_13	Pekes	15.112	-16.4249	Wild	-0.37267	-1.37629	0.0039
Pek1_14	Pekes	15.112	-16.4249	Wild	0.515134	0.031359	0.01035
Pek1_15	Pekes	15.112	-16.4249	Wild	0.680907	0.778252	0.0295333
Pek1_16	Pekes	15.112	-16.4249	Wild	-0.575065	0.226626	0.0024
Pek1_17	Pekes	15.112	-16.4249	Wild	0.193803	1.30775	0.0353667
Pek1_18	Pekes	15.112	-16.4249	Wild	-2.10734	-0.16144	0.00373333
Pek1_19	Pekes	15.112	-16.4249	Wild	-0.571986	-1.13384	0.00833333
Pek1_20	Pekes	15.112	-16.4249	Wild	-0.0630186	-0.00909309	0.03175
Poul1_1	Poultock	14.528	-16.502	Wild	0.370951	0.452324	0.008
Poul1_2	Poultock	14.528	-16.502	Wild	0.798537	0.362417	0.00336667
Poul1_3	Poultock	14.528	-16.502	Wild	0.444421	-0.471583	0.00948333
Poul1_4	Poultock	14.528	-16.502	Wild	0.111472	1.74702	0.07495
Poul1_5	Poultock	14.528	-16.502	Wild	-0.233208	-0.55381	0.00623333
Poul1_6	Poultock	14.528	-16.502	Wild	0.203086	-1.56176	0.00606667
Poul1_7	Poultock	14.528	-16.502	Wild	0.105277	-0.188043	0.00491667
Poul1_8	Poultock	14.528	-16.502	Wild	1.27675	-1.47904	0.0046
Poul1_9	Poultock	14.528	-16.502	Wild	1.32614	-0.026063	0.0105333
Poul1_10	Poultock	14.528	-16.502	Wild	3.78374	2.40254	0.259083
Poul1_11	Poultock	14.528	-16.502	Wild	0.627975	-0.258023	0.0038
Poul1_12	Poultock	14.528	-16.502	Wild	-0.153743	-0.669351	0.00665
Poul1_13	Poultock	14.528	-16.502	Wild	2.47014	-0.967729	0.0636833
Poul1_15	Poultock	14.528	-16.502	Wild	-0.41717	-1.4541	0.00278333
S1_1	Sambadia	14.1295	-16.6949	Wild	-0.795784	-0.912704	0.00445
S1_2	Sambadia	14.1295	-16.6949	Wild	0.58444	1.29815	0.207567
S2_2	Sambadia	14.1295	-16.6949	Wild	-0.593704	-1.32521	0.03395
Sag1_1	Sagata_Djolof	15.2132	-15.5625	Wild	-1.08364	0.682935	0.0223667
Sag1_2	Sagata_Djolof	15.2132	-15.5625	Wild	-0.145471	1.27048	0.105417
Sag1_3	Sagata_Djolof	15.2132	-15.5625	Wild	-0.902537	-1.52017	0.0107
Sag1_4	Sagata_Djolof	15.2132	-15.5625	Wild	0.764603	-0.0278092	0.02785
Sag1_5	Sagata_Djolof	15.2132	-15.5625	Wild	1.55081	-0.242873	0.0784833
Sag1_6	Sagata_Djolof	15.2132	-15.5625	Wild	1.32493	-1.65174	0.159667
Sag1_7	Sagata_Djolof	15.2132	-15.5625	Wild	0.780209	-1.06281	0.0063
Sag1_8	Sagata_Djolof	15.2132	-15.5625	Wild	4.39161	3.02892	0.615333
Sag1_9	Sagata_Djolof	15.2132	-15.5625	Wild	0.433011	-0.715766	0.00625
Sag1_10	Sagata_Djolof	15.2132	-15.5625	Wild	0.13445	-0.347936	0.00443333
Sag1_11	Sagata_Djolof	15.2132	-15.5625	Wild	0.729576	-1.30217	0.00416667
Sag1_12	Sagata_Djolof	15.2132	-15.5625	Wild	2.28648	-2.0237	0.00986667
Sag1_13	Sagata_Djolof	15.2132	-15.5625	Wild	0.785511	-0.86148	0.0193333
Sag1_14	Sagata_Djolof	15.2132	-15.5625	Wild	1.75057	-0.310727	0.0603167
Sag1_15	Sagata_Djolof	15.2132	-15.5625	Wild	2.9149	0.763711	0.466183
Sag1_16	Sagata_Djolof	15.2132	-15.5625	Wild	3.63468	0.912679	0.164367
Sag1_17	Sagata_Djolof	15.2132	-15.5625	Wild	1.55081	-0.242873	0.07795
Sag1_18	Sagata_Djolof	15.2132	-15.5625	Wild	-1.49704	-0.235163	0.0138
Sag1_19	Sagata_Djolof	15.2132	-15.5625	Wild	-0.00671498	0.788935	0.123367
Sag1_20	Sagata_Djolof	15.2132	-15.5625	Wild	-1.04228	-0.377326	0.00468333
Sag1_21	Sagata_Djolof	15.2132	-15.5625	Wild	2.92064	1.04185	0.00858333
T1_1	Thiès	14.7699	-16.8472	Wild	5.05737	1.90718	0.566167
T1_2	Thiès	14.7699	-16.8472	Wild	2.33138	0.225228	0.11835
T1_3	Thiès	14.7699	-16.8472	Wild	1.49103	-0.040712	0.149917
T2_1	Thiès	14.7699	-16.8472	Wild	1.10177	-0.8251	0.0140667
T2_2	Thiès	14.7699	-16.8472	Wild	-0.904863	-1.11064	0.00335
T2_3	Thiès	14.7699	-16.8472	Wild	2.43098	-1.22361	0.0194
T2_4	Thiès	14.7699	-16.8472	Wild	-0.904863	-1.11064	0.00336667
T2_5	Thiès	14.7699	-16.8472	Wild	-0.904863	-1.11064	0.0034
Thi1_1	Thiès	14.7699	-16.8472	Wild	0.726888	-2.71309	0.00358333
Thi1_2	Thiès	14.7699	-16.8472	Wild	0.479565	-1.12782	0.00461667
Thi1_3	Thiès	14.7699	-16.8472	Wild	-1.1894	-0.535574	0.00556667
Thi1_4	Thiès	14.7699	-16.8472	Wild	-0.124876	-2.734	0.00423333
Thi1_5	Thiès	14.7699	-16.8472	Wild	1.14596	-0.863975	0.0364167
Thi1_6	Thiès	14.7699	-16.8472	Wild	0.062865	-1.80749	0.0117833
Thi1_7	Thiès	14.7699	-16.8472	Wild	0.160191	-0.645119	0.00396667
Thi1_8	Thiès	14.7699	-16.8472	Wild	3.77011	1.14704	0.44975
Thi1_9	Thiès	14.7699	-16.8472	Wild	-0.898321	-0.193184	0.0066
Thi1_10	Thiès	14.7699	-16.8472	Wild	-0.153457	0.32168	0.0089
Thi1_11	Thiès	14.7699	-16.8472	Wild	1.22615	1.62487	0.0106667
Thi1_12	Thiès	14.7699	-16.8472	Wild	0.0192109	0.968399	0.00608333
Thi1_13	Thiès	14.7699	-16.8472	Wild	0.964586	-1.1732	0.00323333
Thi1_14	Thiès	14.7699	-16.8472	Wild	0.964586	-1.1732	0.00316667
Thi1_15	Thiès	14.7699	-16.8472	Wild	-0.336891	-1.13144	0.007
Thil1_1	Thilmaka	15.0397	-16.2476	Wild	0.964012	0.118156	0.00646667
Thil1_2	Thilmaka	15.0397	-16.2476	Wild	0.957346	-1.44202	0.00603333
Thil1_3	Thilmaka	15.0397	-16.2476	Wild	1.74014	0.219454	0.01585
Thil1_4	Thilmaka	15.0397	-16.2476	Wild	0.197196	-0.751458	0.00646667
Thil1_5	Thilmaka	15.0397	-16.2476	Wild	1.94595	1.61412	0.16095
Thil1_6	Thilmaka	15.0397	-16.2476	Wild	-0.322359	-0.764721	0.00566667
Thil1_7	Thilmaka	15.0397	-16.2476	Wild	-0.377299	0.172524	0.0079
Thil1_8	Thilmaka	15.0397	-16.2476	Wild	1.458	-0.391381	0.01205
Thil1_9	Thilmaka	15.0397	-16.2476	Wild	1.52126	-0.0399003	0.0118333
Thil1_10	Thilmaka	15.0397	-16.2476	Wild	0.166054	0.495713	0.0165333
Thil1_11	Thilmaka	15.0397	-16.2476	Wild	-1.53914	0.505423	0.00455
Thil1_12	Thilmaka	15.0397	-16.2476	Wild	1.20992	0.800797	0.00505
Thil1_13	Thilmaka	15.0397	-16.2476	Wild	0.682737	1.11245	0.0252167
Thil1_14	Thilmaka	15.0397	-16.2476	Wild	-1.85735	0.292889	0.00396667
Thil1_15	Thilmaka	15.0397	-16.2476	Wild	-1.37576	0.307639	0.00363333
Thil1_16	Thilmaka	15.0397	-16.2476	Wild	-0.889212	1.02392	0.00518333
Thil1_17	Thilmaka	15.0397	-16.2476	Wild	3.06179	-0.637345	0.0203333
Tou1_2	Touba	14.8268	-15.9359	Wild	0.550876	-1.15457	0.00368333
Tou1_3	Touba	14.8268	-15.9359	Wild	-1.46873	2.52636	0.127933
Tou1_4	Touba	14.8268	-15.9359	Wild	-0.658812	0.519266	0.00705
Tou1_5	Touba	14.8268	-15.9359	Wild	-0.874523	-0.219352	0.0055
Tou1_6	Touba	14.8268	-15.9359	Wild	-0.874523	-0.219352	0.00541667
Tou1_7	Touba	14.8268	-15.9359	Wild	-0.107204	-0.669121	0.01315
Tou1_8	Touba	14.8268	-15.9359	Wild	-0.685557	-0.890241	0.00638333
Tou1_9	Touba	14.8268	-15.9359	Wild	-2.3852	0.644565	0.00813333
Tou1_10	Touba	14.8268	-15.9359	Wild	0.206373	-0.473783	0.00993333
Tou1_11	Touba	14.8268	-15.9359	Wild	0.0926328	-0.778941	0.00556667
Tou1_12	Touba	14.8268	-15.9359	Wild	0.457354	0.602863	0.0137
Tou1_13	Touba	14.8268	-15.9359	Wild	0.737709	-0.613232	0.01085
Tou1_14	Touba	14.8268	-15.9359	Wild	0.519215	-0.820381	0.0467333
Tou1_15	Touba	14.8268	-15.9359	Wild	-0.393968	0.94178	0.0104167
Tou1_16	Touba	14.8268	-15.9359	Wild	-0.332819	2.51059	0.0145667
Tou1_17	Touba	14.8268	-15.9359	Wild	1.57712	1.67163	0.0424333
Tou1_18	Touba	14.8268	-15.9359	Wild	-0.907957	0.305588	0.00625
Tou1_19	Touba	14.8268	-15.9359	Wild	0.00477495	-0.403424	0.0130667
Tou1_20	Touba	14.8268	-15.9359	Wild	0.200661	-0.912062	0.0199
Tou1_21	Touba	14.8268	-15.9359	Wild	-1.46873	2.52636	0.12715
Tou1_22	Touba	14.8268	-15.9359	Wild	-1.46873	2.52636	0.1281
