# Supplementary material for: Abandonment of pearl millet cropping and homogenization of its diversity over a 40 year period in Senegal
Source: PLoS One. 2020 Sep 14;15(9):e0239123. doi: 10.1371/journal.pone.0239123 (PMC7489563; doi:10.1371/journal.pone.0239123)
Supplement: S4 Table — (XLSX) [file pone.0239123.s010.xlsx]

## Sheet: Feuil1
S4 Table. Coordinate values for each cultivated individual after principal component analysis.
Individuals	Population	Latitude	Longitude	Form	Year	Type	PC1_Fig.4	PC2_Fig.4	qWC
PE01414-1	PE01414	15.5667	-13.3833	Cultivated	1976	Early_flowering	-2.8805	-1.25897	0.00843333
PE01414-2	PE01414	15.5667	-13.3833	Cultivated	1976	Early_flowering	0.047803	-1.43768	0.00396667
PE01414-3	PE01414	15.5667	-13.3833	Cultivated	1976	Early_flowering	-1.81296	-1.16802	0.0063
PE01414-4	PE01414	15.5667	-13.3833	Cultivated	1976	Early_flowering	-1.16822	-0.0906902	0.0136
PE01414-5	PE01414	15.5667	-13.3833	Cultivated	1976	Early_flowering	0.45611	-1.19844	0.0217
PE01414-6	PE01414	15.5667	-13.3833	Cultivated	1976	Early_flowering	1.01943	3.09574	0.00453333
PE01414-7	PE01414	15.5667	-13.3833	Cultivated	1976	Early_flowering	-0.98237	0.928269	0.0099
PE01414-8	PE01414	15.5667	-13.3833	Cultivated	1976	Early_flowering	0.227111	1.75267	0.0269833
PE01414-9	PE01414	15.5667	-13.3833	Cultivated	1976	Early_flowering	-0.597647	0.556255	0.0200667
PE01414-10	PE01414	15.5667	-13.3833	Cultivated	1976	Early_flowering	0.388612	1.18533	0.0115833
PE01414-11	PE01414	15.5667	-13.3833	Cultivated	1976	Early_flowering	-1.74458	-1.69548	0.0151833
PE01414-12	PE01414	15.5667	-13.3833	Cultivated	1976	Early_flowering	-1.0937	-1.34569	0.00318333
PE01414-13	PE01414	15.5667	-13.3833	Cultivated	1976	Early_flowering	1.38944	0.960498	0.0103833
PE01414-14	PE01414	15.5667	-13.3833	Cultivated	1976	Early_flowering	-0.893503	-0.116577	0.00995
PE01414-15	PE01414	15.5667	-13.3833	Cultivated	1976	Early_flowering	-0.482976	-1.38315	0.0039
PE01414-16	PE01414	15.5667	-13.3833	Cultivated	1976	Early_flowering	-0.398897	0.137835	0.0672
PE01414-17	PE01414	15.5667	-13.3833	Cultivated	1976	Early_flowering	-0.626059	-0.861549	0.00946667
PE01414-18	PE01414	15.5667	-13.3833	Cultivated	1976	Early_flowering	-2.60358	-2.68478	0.00623333
PE01414-19	PE01414	15.5667	-13.3833	Cultivated	1976	Early_flowering	0.586472	0.922328	0.0941333
PE01414-20	PE01414	15.5667	-13.3833	Cultivated	1976	Early_flowering	0.890837	-0.691667	0.0207
PE01414-21	PE01414	15.5667	-13.3833	Cultivated	1976	Early_flowering	-0.281501	-2.42512	0.00505
PE01414-22	PE01414	15.5667	-13.3833	Cultivated	1976	Early_flowering	-1.04162	-0.635069	0.00426667
PE01414-23	PE01414	15.5667	-13.3833	Cultivated	1976	Early_flowering	-1.0492	-1.57442	0.00658333
PE01414-24	PE01414	15.5667	-13.3833	Cultivated	1976	Early_flowering	-2.25569	-1.24821	0.06745
PE01414-25	PE01414	15.5667	-13.3833	Cultivated	1976	Early_flowering	1.45512	2.42215	0.0581833
PE01414-26	PE01414	15.5667	-13.3833	Cultivated	1976	Early_flowering	-0.209682	-1.12621	0.01065
PE01417-1	PE01417	15.3167	-13.7333	Cultivated	1976	Early_flowering	-0.768184	-1.40734	0.0064
PE01417-2	PE01417	15.3167	-13.7333	Cultivated	1976	Early_flowering	0.15363	-2.27645	0.0043
PE01417-3	PE01417	15.3167	-13.7333	Cultivated	1976	Early_flowering	0.100066	-2.12456	0.0269833
PE01417-4	PE01417	15.3167	-13.7333	Cultivated	1976	Early_flowering	0.39902	-0.556827	0.00436667
PE01417-5	PE01417	15.3167	-13.7333	Cultivated	1976	Early_flowering	0.16492	0.838264	0.0038
PE01417-6	PE01417	15.3167	-13.7333	Cultivated	1976	Early_flowering	-2.43728	-3.11148	0.0129167
PE01417-7	PE01417	15.3167	-13.7333	Cultivated	1976	Early_flowering	0.622855	1.41935	0.0124333
PE01417-8	PE01417	15.3167	-13.7333	Cultivated	1976	Early_flowering	1.39009	2.3187	0.0311833
PE01417-9	PE01417	15.3167	-13.7333	Cultivated	1976	Early_flowering	-0.865709	0.352712	0.00338333
PE01417-10	PE01417	15.3167	-13.7333	Cultivated	1976	Early_flowering	-3.28718	-3.16086	0.00783333
PE01417-11	PE01417	15.3167	-13.7333	Cultivated	1976	Early_flowering	-1.0522	-3.51175	0.1209
PE01417-12	PE01417	15.3167	-13.7333	Cultivated	1976	Early_flowering	1.53467	-4.05406	0.02245
PE01417-13	PE01417	15.3167	-13.7333	Cultivated	1976	Early_flowering	-0.64145	-0.0699117	0.00508333
PE01417-14	PE01417	15.3167	-13.7333	Cultivated	1976	Early_flowering	1.20957	-0.386278	0.0114167
PE01417-15	PE01417	15.3167	-13.7333	Cultivated	1976	Early_flowering	-3.18742	-1.71103	0.13345
PE01417-16	PE01417	15.3167	-13.7333	Cultivated	1976	Early_flowering	-0.342446	-1.52083	0.0625833
PE01417-17	PE01417	15.3167	-13.7333	Cultivated	1976	Early_flowering	-1.03425	0.927908	0.00328333
PE01417-18	PE01417	15.3167	-13.7333	Cultivated	1976	Early_flowering	0.319299	0.250069	0.00548333
PE01417-19	PE01417	15.3167	-13.7333	Cultivated	1976	Early_flowering	-0.150056	-0.763788	0.00598333
PE01417-20	PE01417	15.3167	-13.7333	Cultivated	1976	Early_flowering	-0.694243	-0.131229	0.00785
PE01417-21	PE01417	15.3167	-13.7333	Cultivated	1976	Early_flowering	-1.6541	-2.66964	0.00841667
PE01417-22	PE01417	15.3167	-13.7333	Cultivated	1976	Early_flowering	-0.495502	-0.0512945	0.0208
PE01417-23	PE01417	15.3167	-13.7333	Cultivated	1976	Early_flowering	-3.33446	-2.54501	0.0103167
PE01417-24	PE01417	15.3167	-13.7333	Cultivated	1976	Early_flowering	-0.458616	1.82918	0.0191667
PE01417-25	PE01417	15.3167	-13.7333	Cultivated	1976	Early_flowering	0.0238239	-3.35557	0.212233
PE01448-1	PE01448	15.55	-13.2833	Cultivated	1976	Early_flowering	-1.62916	0.897987	0.00416667
PE01448-2	PE01448	15.55	-13.2833	Cultivated	1976	Early_flowering	-0.41376	-0.31808	0.0528667
PE01448-3	PE01448	15.55	-13.2833	Cultivated	1976	Early_flowering	-0.766142	-0.0094375	0.00425
PE01448-4	PE01448	15.55	-13.2833	Cultivated	1976	Early_flowering	-0.478897	1.2591	0.0066
PE01448-5	PE01448	15.55	-13.2833	Cultivated	1976	Early_flowering	-2.14995	-2.00558	0.0339333
PE01448-6	PE01448	15.55	-13.2833	Cultivated	1976	Early_flowering	-2.98705	-1.88411	0.00576667
PE01448-7	PE01448	15.55	-13.2833	Cultivated	1976	Early_flowering	-0.579719	-2.0545	0.0349667
PE01448-8	PE01448	15.55	-13.2833	Cultivated	1976	Early_flowering	-0.332627	2.17068	0.00441667
PE01448-9	PE01448	15.55	-13.2833	Cultivated	1976	Early_flowering	-2.78971	-1.44859	0.00616667
PE01448-10	PE01448	15.55	-13.2833	Cultivated	1976	Early_flowering	0.0582581	0.777083	0.00398333
PE01448-11	PE01448	15.55	-13.2833	Cultivated	1976	Early_flowering	0.0538613	0.211685	0.00533333
PE01448-12	PE01448	15.55	-13.2833	Cultivated	1976	Early_flowering	-1.0818	-0.368063	0.0155833
PE01448-13	PE01448	15.55	-13.2833	Cultivated	1976	Early_flowering	-1.89013	-1.23769	0.0369667
PE01448-14	PE01448	15.55	-13.2833	Cultivated	1976	Early_flowering	0.302855	1.04755	0.0317833
PE01448-15	PE01448	15.55	-13.2833	Cultivated	1976	Early_flowering	-0.817372	-0.418605	0.00561667
PE01448-16	PE01448	15.55	-13.2833	Cultivated	1976	Early_flowering	0.983058	1.04788	0.128
PE01448-17	PE01448	15.55	-13.2833	Cultivated	1976	Early_flowering	-1.51851	-0.127934	0.0234833
PE01448-18	PE01448	15.55	-13.2833	Cultivated	1976	Early_flowering	-0.318945	-0.671772	0.248833
PE01455-1	PE01455	15.2605	-14.7171	Cultivated	1976	Early_flowering	0.759067	-0.565292	0.00475
PE01455-2	PE01455	15.2605	-14.7171	Cultivated	1976	Early_flowering	2.44479	-0.95639	0.0149167
PE01455-3	PE01455	15.2605	-14.7171	Cultivated	1976	Early_flowering	-0.341606	1.22217	0.00368333
PE01455-4	PE01455	15.2605	-14.7171	Cultivated	1976	Early_flowering	-2.04315	-2.41191	0.0620833
PE01455-5	PE01455	15.2605	-14.7171	Cultivated	1976	Early_flowering	0.360481	1.45381	0.00536667
PE01455-6	PE01455	15.2605	-14.7171	Cultivated	1976	Early_flowering	1.11672	1.95787	0.0083
PE01455-7	PE01455	15.2605	-14.7171	Cultivated	1976	Early_flowering	0.404353	-2.05441	0.0663833
PE01455-8	PE01455	15.2605	-14.7171	Cultivated	1976	Early_flowering	-0.125881	0.211244	0.0034
PE01455-9	PE01455	15.2605	-14.7171	Cultivated	1976	Early_flowering	-0.229349	0.480111	0.0398
PE01455-10	PE01455	15.2605	-14.7171	Cultivated	1976	Early_flowering	0.0168339	-1.8515	0.0171833
PE01455-11	PE01455	15.2605	-14.7171	Cultivated	1976	Early_flowering	-0.749184	-0.143414	0.00768333
PE01455-12	PE01455	15.2605	-14.7171	Cultivated	1976	Early_flowering	0.547214	0.370709	0.0122667
PE01455-13	PE01455	15.2605	-14.7171	Cultivated	1976	Early_flowering	-0.0943582	1.98303	0.0104
PE01455-14	PE01455	15.2605	-14.7171	Cultivated	1976	Early_flowering	-1.53723	0.659997	0.00871667
PE01455-15	PE01455	15.2605	-14.7171	Cultivated	1976	Early_flowering	-0.342063	0.449489	0.00393333
PE01455-16	PE01455	15.2605	-14.7171	Cultivated	1976	Early_flowering	-2.65336	-0.626658	0.0109167
PE01455-17	PE01455	15.2605	-14.7171	Cultivated	1976	Early_flowering	-0.568564	0.655395	0.0035
PE01455-18	PE01455	15.2605	-14.7171	Cultivated	1976	Early_flowering	-0.755135	-1.31525	0.0201833
PE01460-1	PE01460	14.3	-16.6	Cultivated	1976	Early_flowering	-2.09795	-2.94276	0.06025
PE01460-2	PE01460	14.3	-16.6	Cultivated	1976	Early_flowering	0.030561	-1.02249	0.00623333
PE01460-3	PE01460	14.3	-16.6	Cultivated	1976	Early_flowering	2.41282	0.389817	0.00896667
PE01460-4	PE01460	14.3	-16.6	Cultivated	1976	Early_flowering	-1.93882	-0.952186	0.00365
PE01460-5	PE01460	14.3	-16.6	Cultivated	1976	Early_flowering	1.23395	-1.48707	0.0133333
PE01460-6	PE01460	14.3	-16.6	Cultivated	1976	Early_flowering	-1.38871	0.694077	0.0071
PE01460-7	PE01460	14.3	-16.6	Cultivated	1976	Early_flowering	-1.23016	2.98606	0.04465
PE01460-8	PE01460	14.3	-16.6	Cultivated	1976	Early_flowering	0.771068	-0.569776	0.0141667
PE01460-9	PE01460	14.3	-16.6	Cultivated	1976	Early_flowering	-1.17061	-2.62189	0.0760333
PE01460-10	PE01460	14.3	-16.6	Cultivated	1976	Early_flowering	-2.01473	-0.6997	0.00966667
PE01460-11	PE01460	14.3	-16.6	Cultivated	1976	Early_flowering	-0.043167	0.792727	0.01175
PE01460-12	PE01460	14.3	-16.6	Cultivated	1976	Early_flowering	1.89004	2.92396	0.0307167
PE01460-13	PE01460	14.3	-16.6	Cultivated	1976	Early_flowering	-1.49106	-2.51714	0.0581167
PE01460-14	PE01460	14.3	-16.6	Cultivated	1976	Early_flowering	-1.97868	-0.227312	0.00766667
PE01460-15	PE01460	14.3	-16.6	Cultivated	1976	Early_flowering	-0.606822	-1.42064	0.0138667
PE01460-16	PE01460	14.3	-16.6	Cultivated	1976	Early_flowering	-1.85931	-0.493742	0.0355
PE01460-17	PE01460	14.3	-16.6	Cultivated	1976	Early_flowering	0.0743031	1.81983	0.00395
PE01460-18	PE01460	14.3	-16.6	Cultivated	1976	Early_flowering	-0.734528	0.609655	0.0566333
PE01460-19	PE01460	14.3	-16.6	Cultivated	1976	Early_flowering	0.432225	3.489	0.0164
PE01460-20	PE01460	14.3	-16.6	Cultivated	1976	Early_flowering	-1.24906	-1.98273	0.0263333
PE01460-21	PE01460	14.3	-16.6	Cultivated	1976	Early_flowering	-1.37096	-0.428028	0.00711667
PE01460-22	PE01460	14.3	-16.6	Cultivated	1976	Early_flowering	2.07373	0.981139	0.0412
PE01460-23	PE01460	14.3	-16.6	Cultivated	1976	Early_flowering	1.74996	-0.352586	0.00406667
PE01460-24	PE01460	14.3	-16.6	Cultivated	1976	Early_flowering	-1.59915	-0.3976	0.00358333
PE01460-25	PE01460	14.3	-16.6	Cultivated	1976	Early_flowering	-0.924683	-0.586059	0.00461667
PE01460-26	PE01460	14.3	-16.6	Cultivated	1976	Early_flowering	-2.06335	0.6237	0.0118167
PE01460-27	PE01460	14.3	-16.6	Cultivated	1976	Early_flowering	-0.604766	-0.450116	0.0585167
PE01490-1	PE01490	14.0333	-15.75	Cultivated	1976	Early_flowering	-1.44524	-0.546379	0.00403333
PE01490-2	PE01490	14.0333	-15.75	Cultivated	1976	Early_flowering	2.40213	1.04267	0.00348333
PE01490-3	PE01490	14.0333	-15.75	Cultivated	1976	Early_flowering	-2.53593	-1.89016	0.0106333
PE01490-4	PE01490	14.0333	-15.75	Cultivated	1976	Early_flowering	0.218695	0.48808	0.00378333
PE01490-5	PE01490	14.0333	-15.75	Cultivated	1976	Early_flowering	1.92926	0.746823	0.00696667
PE01490-6	PE01490	14.0333	-15.75	Cultivated	1976	Early_flowering	1.21412	3.24888	0.00448333
PE01490-7	PE01490	14.0333	-15.75	Cultivated	1976	Early_flowering	-1.05347	-0.00839441	0.0053
PE01490-8	PE01490	14.0333	-15.75	Cultivated	1976	Early_flowering	-0.267804	0.271889	0.00365
PE01490-9	PE01490	14.0333	-15.75	Cultivated	1976	Early_flowering	-2.52186	-2.94409	0.0510667
PE01490-10	PE01490	14.0333	-15.75	Cultivated	1976	Early_flowering	-0.299596	-0.320541	0.00731667
PE01490-11	PE01490	14.0333	-15.75	Cultivated	1976	Early_flowering	-0.136346	-0.408893	0.00321667
PE01490-12	PE01490	14.0333	-15.75	Cultivated	1976	Early_flowering	-1.1002	3.06239	0.00936667
PE01490-13	PE01490	14.0333	-15.75	Cultivated	1976	Early_flowering	-1.75541	-1.33523	0.00661667
PE01490-14	PE01490	14.0333	-15.75	Cultivated	1976	Early_flowering	1.16669	-0.91534	0.0147167
PE01490-15	PE01490	14.0333	-15.75	Cultivated	1976	Early_flowering	-0.292375	3.38191	0.0632833
PE01490-16	PE01490	14.0333	-15.75	Cultivated	1976	Early_flowering	-2.00961	-1.49452	0.0101
PE01490-17	PE01490	14.0333	-15.75	Cultivated	1976	Early_flowering	-2.04818	-1.69689	0.00446667
PE01490-18	PE01490	14.0333	-15.75	Cultivated	1976	Early_flowering	-0.634099	-0.0431289	0.00653333
PE01490-19	PE01490	14.0333	-15.75	Cultivated	1976	Early_flowering	-1.32896	0.340246	0.00445
PE01490-20	PE01490	14.0333	-15.75	Cultivated	1976	Early_flowering	-0.502119	1.4648	0.0067
PE01495-1	PE01495	13.75	-15.9333	Cultivated	1976	Early_flowering	-2.12922	-0.588285	0.00755
PE01495-2	PE01495	13.75	-15.9333	Cultivated	1976	Early_flowering	-1.97518	-0.245621	0.0108
PE01495-3	PE01495	13.75	-15.9333	Cultivated	1976	Early_flowering	-1.17883	-1.17769	0.00581667
PE01495-4	PE01495	13.75	-15.9333	Cultivated	1976	Early_flowering	-1.10706	0.178774	0.0048
PE01495-5	PE01495	13.75	-15.9333	Cultivated	1976	Early_flowering	-0.563889	1.9455	0.00538333
PE01495-6	PE01495	13.75	-15.9333	Cultivated	1976	Early_flowering	-1.27741	-1.04186	0.00265
PE01495-7	PE01495	13.75	-15.9333	Cultivated	1976	Early_flowering	1.19927	0.744815	0.0067
PE01495-8	PE01495	13.75	-15.9333	Cultivated	1976	Early_flowering	-2.58158	-2.56647	0.00375
PE01495-9	PE01495	13.75	-15.9333	Cultivated	1976	Early_flowering	-2.01835	-0.0782306	0.00711667
PE01495-10	PE01495	13.75	-15.9333	Cultivated	1976	Early_flowering	-1.63006	-0.412145	0.00488333
PE01495-11	PE01495	13.75	-15.9333	Cultivated	1976	Early_flowering	0.887024	0.811673	0.00565
PE01495-12	PE01495	13.75	-15.9333	Cultivated	1976	Early_flowering	-3.07033	-2.07507	0.00846667
PE01495-13	PE01495	13.75	-15.9333	Cultivated	1976	Early_flowering	-1.76568	0.63321	0.00383333
PE01495-14	PE01495	13.75	-15.9333	Cultivated	1976	Early_flowering	-2.81364	0.0534788	0.0291833
PE01495-15	PE01495	13.75	-15.9333	Cultivated	1976	Early_flowering	-1.924	-0.556295	0.0100333
PE01495-16	PE01495	13.75	-15.9333	Cultivated	1976	Early_flowering	-0.918886	-0.312943	0.0214
PE01495-17	PE01495	13.75	-15.9333	Cultivated	1976	Early_flowering	-2.54459	-2.74791	0.00675
PE01495-18	PE01495	13.75	-15.9333	Cultivated	1976	Early_flowering	-0.127459	1.5548	0.00551667
PE01495-19	PE01495	13.75	-15.9333	Cultivated	1976	Early_flowering	-1.71986	-3.56202	0.0126333
PE01495-20	PE01495	13.75	-15.9333	Cultivated	1976	Early_flowering	0.599735	0.019548	0.00316667
PE01495-21	PE01495	13.75	-15.9333	Cultivated	1976	Early_flowering	-2.14005	0.189531	0.00428333
PE01495-22	PE01495	13.75	-15.9333	Cultivated	1976	Early_flowering	-1.55098	1.09887	0.0053
PE01495-23	PE01495	13.75	-15.9333	Cultivated	1976	Early_flowering	-1.70844	2.37345	0.00518333
PE01495-24	PE01495	13.75	-15.9333	Cultivated	1976	Early_flowering	-1.62795	1.99712	0.00413333
PE01495-25	PE01495	13.75	-15.9333	Cultivated	1976	Early_flowering	-1.72853	-2.00062	0.00558333
PE01495-26	PE01495	13.75	-15.9333	Cultivated	1976	Early_flowering	-0.253425	1.60828	0.0052
PE01495-27	PE01495	13.75	-15.9333	Cultivated	1976	Early_flowering	-1.3885	-2.2778	0.00386667
PE01501-1	PE01501	14.15	-14.8333	Cultivated	1976	Early_flowering	-0.539529	0.693507	0.00316667
PE01501-2	PE01501	14.15	-14.8333	Cultivated	1976	Early_flowering	-1.69873	-1.23339	0.00561667
PE01501-3	PE01501	14.15	-14.8333	Cultivated	1976	Early_flowering	-0.641388	1.07528	0.00533333
PE01501-4	PE01501	14.15	-14.8333	Cultivated	1976	Early_flowering	-2.7082	-1.59588	0.00688333
PE01501-5	PE01501	14.15	-14.8333	Cultivated	1976	Early_flowering	1.98965	2.6883	0.00338333
PE01501-6	PE01501	14.15	-14.8333	Cultivated	1976	Early_flowering	-2.16038	2.28961	0.01435
PE01501-7	PE01501	14.15	-14.8333	Cultivated	1976	Early_flowering	0.033739	-1.28313	0.0151333
PE01501-8	PE01501	14.15	-14.8333	Cultivated	1976	Early_flowering	0.369838	0.777272	0.0127167
PE01501-9	PE01501	14.15	-14.8333	Cultivated	1976	Early_flowering	-0.416271	1.18631	0.0172
PE01501-10	PE01501	14.15	-14.8333	Cultivated	1976	Early_flowering	-1.49135	1.44185	0.01565
PE01501-11	PE01501	14.15	-14.8333	Cultivated	1976	Early_flowering	-1.44041	-0.444707	0.00506667
PE01501-12	PE01501	14.15	-14.8333	Cultivated	1976	Early_flowering	1.45959	1.4623	0.0371333
PE01501-13	PE01501	14.15	-14.8333	Cultivated	1976	Early_flowering	0.0499265	0.842025	0.0111167
PE01501-14	PE01501	14.15	-14.8333	Cultivated	1976	Early_flowering	-1.92723	0.487392	0.00431667
PE01501-15	PE01501	14.15	-14.8333	Cultivated	1976	Early_flowering	0.777602	0.0951525	0.00298333
PE01501-16	PE01501	14.15	-14.8333	Cultivated	1976	Early_flowering	-0.793762	-0.837492	0.00345
PE01501-17	PE01501	14.15	-14.8333	Cultivated	1976	Early_flowering	-0.485671	1.54693	0.959283
PE01501-18	PE01501	14.15	-14.8333	Cultivated	1976	Early_flowering	0.407346	1.38848	0.00531667
PE01501-19	PE01501	14.15	-14.8333	Cultivated	1976	Early_flowering	-1.54419	-0.999117	0.00341667
PE01501-20	PE01501	14.15	-14.8333	Cultivated	1976	Early_flowering	-2.10473	1.50348	0.00441667
PE01501-21	PE01501	14.15	-14.8333	Cultivated	1976	Early_flowering	0.952201	-0.0260468	0.00355
PE01501-22	PE01501	14.15	-14.8333	Cultivated	1976	Early_flowering	-1.31018	0.600468	0.00755
PE01501-23	PE01501	14.15	-14.8333	Cultivated	1976	Early_flowering	-0.0391225	0.210663	0.00283333
PE01501-24	PE01501	14.15	-14.8333	Cultivated	1976	Early_flowering	1.61007	0.17298	0.01025
PE01522-1	PE01522	13.8162	-14.438	Cultivated	1976	Early_flowering	0.599025	2.46033	0.0806167
PE01522-2	PE01522	13.8162	-14.438	Cultivated	1976	Early_flowering	-0.817226	1.07089	0.00425
PE01522-3	PE01522	13.8162	-14.438	Cultivated	1976	Early_flowering	-0.0579649	0.597906	0.00878333
PE01522-4	PE01522	13.8162	-14.438	Cultivated	1976	Early_flowering	-1.71985	-1.44499	0.00663333
PE01522-5	PE01522	13.8162	-14.438	Cultivated	1976	Early_flowering	-0.752139	1.07649	0.00333333
PE01522-6	PE01522	13.8162	-14.438	Cultivated	1976	Early_flowering	-1.16167	-0.690944	0.0105333
PE01522-7	PE01522	13.8162	-14.438	Cultivated	1976	Early_flowering	-0.401243	-0.721715	0.00536667
PE01522-8	PE01522	13.8162	-14.438	Cultivated	1976	Early_flowering	-2.44083	1.89177	0.028
PE01522-9	PE01522	13.8162	-14.438	Cultivated	1976	Early_flowering	-0.372679	-0.573114	0.0124333
PE01522-10	PE01522	13.8162	-14.438	Cultivated	1976	Early_flowering	-2.79366	-1.21318	0.00771667
PE01522-11	PE01522	13.8162	-14.438	Cultivated	1976	Early_flowering	-1.86186	-1.21063	0.00441667
PE01522-12	PE01522	13.8162	-14.438	Cultivated	1976	Early_flowering	-1.10097	1.49968	0.00986667
PE01522-13	PE01522	13.8162	-14.438	Cultivated	1976	Early_flowering	-0.883736	-1.98106	0.00566667
PE01522-14	PE01522	13.8162	-14.438	Cultivated	1976	Early_flowering	-2.5349	-2.66355	0.115383
PE01522-15	PE01522	13.8162	-14.438	Cultivated	1976	Early_flowering	0.138898	1.60872	0.0272833
PE01533-1	PE01533	14.2667	-12.7667	Cultivated	1976	Early_flowering	-0.503324	3.08648	0.00643333
PE01533-2	PE01533	14.2667	-12.7667	Cultivated	1976	Early_flowering	0.666187	2.77051	0.0327
PE01533-3	PE01533	14.2667	-12.7667	Cultivated	1976	Early_flowering	2.68208	5.09273	0.00633333
PE01533-4	PE01533	14.2667	-12.7667	Cultivated	1976	Early_flowering	-1.61133	1.46029	0.00506667
PE01533-5	PE01533	14.2667	-12.7667	Cultivated	1976	Early_flowering	0.627761	0.652147	0.0086
PE01533-6	PE01533	14.2667	-12.7667	Cultivated	1976	Early_flowering	-2.11293	3.45239	0.00515
PE01533-7	PE01533	14.2667	-12.7667	Cultivated	1976	Early_flowering	-0.182001	3.45196	0.009
PE01533-8	PE01533	14.2667	-12.7667	Cultivated	1976	Early_flowering	-0.9745	0.181299	0.00448333
PE01533-9	PE01533	14.2667	-12.7667	Cultivated	1976	Early_flowering	-0.311899	0.540854	0.0372833
PE01533-10	PE01533	14.2667	-12.7667	Cultivated	1976	Early_flowering	0.248139	0.56719	0.00258333
PE01533-11	PE01533	14.2667	-12.7667	Cultivated	1976	Early_flowering	-0.47561	-1.31588	0.00381667
PE01533-12	PE01533	14.2667	-12.7667	Cultivated	1976	Early_flowering	1.66318	3.3566	0.00285
PE01533-13	PE01533	14.2667	-12.7667	Cultivated	1976	Early_flowering	-0.729469	1.56792	0.00535
PE01533-14	PE01533	14.2667	-12.7667	Cultivated	1976	Early_flowering	-0.157183	-0.117725	0.0106667
PE01533-15	PE01533	14.2667	-12.7667	Cultivated	1976	Early_flowering	-0.887968	1.37887	0.00373333
PE01533-16	PE01533	14.2667	-12.7667	Cultivated	1976	Early_flowering	1.34908	4.02399	0.00628333
PE01533-17	PE01533	14.2667	-12.7667	Cultivated	1976	Early_flowering	1.50136	4.1202	0.0129167
PE01533-18	PE01533	14.2667	-12.7667	Cultivated	1976	Early_flowering	-1.3442	0.301578	0.00506667
PE01533-19	PE01533	14.2667	-12.7667	Cultivated	1976	Early_flowering	1.58609	1.15567	0.05105
PE01533-20	PE01533	14.2667	-12.7667	Cultivated	1976	Early_flowering	0.428251	1.25182	0.01365
PE01533-21	PE01533	14.2667	-12.7667	Cultivated	1976	Early_flowering	0.686724	3.03833	0.0061
PE01533-22	PE01533	14.2667	-12.7667	Cultivated	1976	Early_flowering	0.974698	2.00913	0.00883333
PE01533-23	PE01533	14.2667	-12.7667	Cultivated	1976	Early_flowering	-0.67472	1.60851	0.00583333
PE01533-24	PE01533	14.2667	-12.7667	Cultivated	1976	Early_flowering	-0.957701	0.391737	0.00536667
PE01533-25	PE01533	14.2667	-12.7667	Cultivated	1976	Early_flowering	1.31627	3.66296	0.00388333
PE01533-26	PE01533	14.2667	-12.7667	Cultivated	1976	Early_flowering	-0.805964	0.757299	0.0035
PE01533-27	PE01533	14.2667	-12.7667	Cultivated	1976	Early_flowering	1.86696	-1.37092	0.00625
PE01533-28	PE01533	14.2667	-12.7667	Cultivated	1976	Early_flowering	1.20008	-1.59933	0.00321667
PE01533-29	PE01533	14.2667	-12.7667	Cultivated	1976	Early_flowering	-1.16667	0.996155	0.00468333
PE01539-1	PE01539	14.2333	-13.5667	Cultivated	1976	Early_flowering	-1.99296	0.262756	0.00568333
PE01539-2	PE01539	14.2333	-13.5667	Cultivated	1976	Early_flowering	-3.33732	-2.84985	0.0142167
PE01539-3	PE01539	14.2333	-13.5667	Cultivated	1976	Early_flowering	0.418731	0.605606	0.0118833
PE01539-4	PE01539	14.2333	-13.5667	Cultivated	1976	Early_flowering	0.520612	2.6623	0.02125
PE01539-5	PE01539	14.2333	-13.5667	Cultivated	1976	Early_flowering	-0.211731	1.48554	0.00726667
PE01539-6	PE01539	14.2333	-13.5667	Cultivated	1976	Early_flowering	-1.07621	-0.440944	0.00373333
PE01539-7	PE01539	14.2333	-13.5667	Cultivated	1976	Early_flowering	-1.30675	0.168392	0.0121667
PE01539-8	PE01539	14.2333	-13.5667	Cultivated	1976	Early_flowering	0.0796139	-0.0839271	0.00341667
PE01539-9	PE01539	14.2333	-13.5667	Cultivated	1976	Early_flowering	0.50336	-0.738219	0.144567
PE01539-10	PE01539	14.2333	-13.5667	Cultivated	1976	Early_flowering	-0.9056	-1.14288	0.0398167
PE01539-11	PE01539	14.2333	-13.5667	Cultivated	1976	Early_flowering	0.190321	-1.14245	0.0294333
PE01539-12	PE01539	14.2333	-13.5667	Cultivated	1976	Early_flowering	0.31764	0.0688134	0.162067
PE01539-13	PE01539	14.2333	-13.5667	Cultivated	1976	Early_flowering	-1.89302	-0.604833	0.00308333
PE01539-14	PE01539	14.2333	-13.5667	Cultivated	1976	Early_flowering	-0.323512	0.0159999	0.0186
PE01539-15	PE01539	14.2333	-13.5667	Cultivated	1976	Early_flowering	0.908338	3.20162	0.00733333
PE01587-1	PE01587	13.5821	-13.7821	Cultivated	1976	Late_flowering	6.35182	-2.03714	0.00656667
PE01587-2	PE01587	13.5821	-13.7821	Cultivated	1976	Late_flowering	6.69682	-4.60518	0.00458333
PE01587-3	PE01587	13.5821	-13.7821	Cultivated	1976	Late_flowering	4.79979	-0.992077	0.02345
PE01587-4	PE01587	13.5821	-13.7821	Cultivated	1976	Late_flowering	2.67954	0.509514	0.00308333
PE01587-5	PE01587	13.5821	-13.7821	Cultivated	1976	Late_flowering	4.50327	0.743796	0.0036
PE01587-6	PE01587	13.5821	-13.7821	Cultivated	1976	Late_flowering	4.52452	-2.05461	0.00685
PE01587-7	PE01587	13.5821	-13.7821	Cultivated	1976	Late_flowering	-1.14609	-1.69847	0.0282167
PE01587-8	PE01587	13.5821	-13.7821	Cultivated	1976	Late_flowering	5.31939	-1.69713	0.00553333
PE01587-9	PE01587	13.5821	-13.7821	Cultivated	1976	Late_flowering	3.82904	-2.38783	0.00871667
PE01587-10	PE01587	13.5821	-13.7821	Cultivated	1976	Late_flowering	2.40086	0.0752661	0.0104833
PE01587-11	PE01587	13.5821	-13.7821	Cultivated	1976	Late_flowering	6.42661	-0.443977	0.00993333
PE01587-12	PE01587	13.5821	-13.7821	Cultivated	1976	Late_flowering	4.19423	-2.93522	0.0152167
PE01587-13	PE01587	13.5821	-13.7821	Cultivated	1976	Late_flowering	4.7941	-3.68689	0.00671667
PE01587-14	PE01587	13.5821	-13.7821	Cultivated	1976	Late_flowering	5.107	2.77046	0.0168
PE01587-15	PE01587	13.5821	-13.7821	Cultivated	1976	Late_flowering	6.08875	-0.142075	0.00773333
PE01587-16	PE01587	13.5821	-13.7821	Cultivated	1976	Late_flowering	6.09136	-8.65548	0.16515
PE01637-1	PE01637	12.5696	-16.1658	Cultivated	1976	Late_flowering	5.40143	-2.52839	0.02785
PE01637-2	PE01637	12.5696	-16.1658	Cultivated	1976	Late_flowering	8.77224	-2.80775	0.0713
PE01637-3	PE01637	12.5696	-16.1658	Cultivated	1976	Late_flowering	12.2248	-4.23302	0.0247833
PE01637-4	PE01637	12.5696	-16.1658	Cultivated	1976	Late_flowering	5.19655	-1.76591	0.00483333
PE01637-5	PE01637	12.5696	-16.1658	Cultivated	1976	Late_flowering	6.10139	-4.52933	0.00553333
PE01637-6	PE01637	12.5696	-16.1658	Cultivated	1976	Late_flowering	5.40207	-2.488	0.01905
PE01637-7	PE01637	12.5696	-16.1658	Cultivated	1976	Late_flowering	2.45867	-1.39327	0.00286667
PE01637-8	PE01637	12.5696	-16.1658	Cultivated	1976	Late_flowering	10.5985	-3.63479	0.2507
PE01637-9	PE01637	12.5696	-16.1658	Cultivated	1976	Late_flowering	5.99663	-0.417115	0.00588333
PE01637-10	PE01637	12.5696	-16.1658	Cultivated	1976	Late_flowering	6.45797	-1.36789	0.0455833
PE01637-11	PE01637	12.5696	-16.1658	Cultivated	1976	Late_flowering	8.44512	-3.49426	0.00791667
PE01637-12	PE01637	12.5696	-16.1658	Cultivated	1976	Late_flowering	5.33647	-1.38366	0.00521667
PE16-1414-1	PE16_1414	15.5667	-13.3833	Cultivated	2016	Early_flowering	-0.365503	-0.946994	0.0166333
PE16-1414-2	PE16_1414	15.5667	-13.3833	Cultivated	2016	Early_flowering	-1.53624	-0.47487	0.00513333
PE16-1414-3	PE16_1414	15.5667	-13.3833	Cultivated	2016	Early_flowering	-1.06061	-3.21723	0.00456667
PE16-1414-4	PE16_1414	15.5667	-13.3833	Cultivated	2016	Early_flowering	-2.46984	-2.19611	0.206883
PE16-1414-5	PE16_1414	15.5667	-13.3833	Cultivated	2016	Early_flowering	-0.263814	-0.625887	0.00528333
PE16-1414-6	PE16_1414	15.5667	-13.3833	Cultivated	2016	Early_flowering	-0.743413	-0.0624321	0.00433333
PE16-1414-7	PE16_1414	15.5667	-13.3833	Cultivated	2016	Early_flowering	0.63164	2.58097	0.01825
PE16-1414-8	PE16_1414	15.5667	-13.3833	Cultivated	2016	Early_flowering	1.63444	1.96152	0.00416667
PE16-1414-9	PE16_1414	15.5667	-13.3833	Cultivated	2016	Early_flowering	0.511741	0.80346	0.00411667
PE16-1414-10	PE16_1414	15.5667	-13.3833	Cultivated	2016	Early_flowering	0.154802	1.37916	0.00428333
PE16-1414-11	PE16_1414	15.5667	-13.3833	Cultivated	2016	Early_flowering	2.71141	-0.50132	0.0133667
PE16-1414-12	PE16_1414	15.5667	-13.3833	Cultivated	2016	Early_flowering	-0.830784	-0.647673	0.00601667
PE16-1414-13	PE16_1414	15.5667	-13.3833	Cultivated	2016	Early_flowering	0.253988	-1.46715	0.0319167
PE16-1414-14	PE16_1414	15.5667	-13.3833	Cultivated	2016	Early_flowering	-0.34956	1.22215	0.00531667
PE16-1414-15	PE16_1414	15.5667	-13.3833	Cultivated	2016	Early_flowering	-1.41331	-1.27762	0.0084
PE16-1414-16	PE16_1414	15.5667	-13.3833	Cultivated	2016	Early_flowering	-0.377079	2.06503	0.0076
PE16-1414-17	PE16_1414	15.5667	-13.3833	Cultivated	2016	Early_flowering	-0.353344	-0.317947	0.00545
PE16-1414-18	PE16_1414	15.5667	-13.3833	Cultivated	2016	Early_flowering	-0.290731	-0.209277	0.0061
PE16-1414-19	PE16_1414	15.5667	-13.3833	Cultivated	2016	Early_flowering	-0.336436	-1.38974	0.0302333
PE16-1414-20	PE16_1414	15.5667	-13.3833	Cultivated	2016	Early_flowering	1.91075	-0.571781	0.0228833
PE16-1414-21	PE16_1414	15.5667	-13.3833	Cultivated	2016	Early_flowering	-1.69293	-1.8208	0.00741667
PE16-1414-22	PE16_1414	15.5667	-13.3833	Cultivated	2016	Early_flowering	-0.552964	-1.26961	0.0863
PE16-1414-23	PE16_1414	15.5667	-13.3833	Cultivated	2016	Early_flowering	-1.70114	1.50661	0.0774833
PE16-1414-24	PE16_1414	15.5667	-13.3833	Cultivated	2016	Early_flowering	-2.71851	-3.38512	0.0621
PE16-1414-25	PE16_1414	15.5667	-13.3833	Cultivated	2016	Early_flowering	2.15228	-0.376179	0.125433
PE16-1414-26	PE16_1414	15.5667	-13.3833	Cultivated	2016	Early_flowering	0.0607937	-0.432497	0.00261667
PE16-1414-27	PE16_1414	15.5667	-13.3833	Cultivated	2016	Early_flowering	0.885273	-0.643582	0.0223167
PE16-1414-28	PE16_1414	15.5667	-13.3833	Cultivated	2016	Early_flowering	2.02663	0.454908	0.00431667
PE16-1414-29	PE16_1414	15.5667	-13.3833	Cultivated	2016	Early_flowering	1.48278	0.471464	0.00705
PE16-1414-30	PE16_1414	15.5667	-13.3833	Cultivated	2016	Early_flowering	2.31194	-0.785512	0.0291833
PE16-1417-1	PE16_1417	15.3167	-13.7333	Cultivated	2016	Early_flowering	2.07388	1.26941	0.00738333
PE16-1417-2	PE16_1417	15.3167	-13.7333	Cultivated	2016	Early_flowering	3.8156	1.12643	0.00703333
PE16-1417-3	PE16_1417	15.3167	-13.7333	Cultivated	2016	Early_flowering	-0.505507	-1.15321	0.00351667
PE16-1417-4	PE16_1417	15.3167	-13.7333	Cultivated	2016	Early_flowering	-0.357987	1.30126	0.0102
PE16-1417-5	PE16_1417	15.3167	-13.7333	Cultivated	2016	Early_flowering	1.49011	3.37975	0.0103333
PE16-1417-6	PE16_1417	15.3167	-13.7333	Cultivated	2016	Early_flowering	-1.29151	0.0747892	0.0292333
PE16-1417-7	PE16_1417	15.3167	-13.7333	Cultivated	2016	Early_flowering	-0.0228795	-0.0563345	0.0304333
PE16-1417-8	PE16_1417	15.3167	-13.7333	Cultivated	2016	Early_flowering	-1.74915	-0.698431	0.0111
PE16-1417-9	PE16_1417	15.3167	-13.7333	Cultivated	2016	Early_flowering	-0.00420225	-0.760602	0.00313333
PE16-1417-10	PE16_1417	15.3167	-13.7333	Cultivated	2016	Early_flowering	-1.81201	-0.75428	0.00398333
PE16-1417-11	PE16_1417	15.3167	-13.7333	Cultivated	2016	Early_flowering	-0.636248	-2.07796	0.0621667
PE16-1417-12	PE16_1417	15.3167	-13.7333	Cultivated	2016	Early_flowering	-1.80346	-0.712761	0.0162
PE16-1417-13	PE16_1417	15.3167	-13.7333	Cultivated	2016	Early_flowering	-1.20724	-0.918004	0.00588333
PE16-1417-14	PE16_1417	15.3167	-13.7333	Cultivated	2016	Early_flowering	0.926317	1.1287	0.00723333
PE16-1417-15	PE16_1417	15.3167	-13.7333	Cultivated	2016	Early_flowering	0.126923	1.40642	0.00438333
PE16-1417-16	PE16_1417	15.3167	-13.7333	Cultivated	2016	Early_flowering	-1.38415	2.09907	0.0292333
PE16-1417-17	PE16_1417	15.3167	-13.7333	Cultivated	2016	Early_flowering	-1.50619	0.147047	0.00305
PE16-1417-18	PE16_1417	15.3167	-13.7333	Cultivated	2016	Early_flowering	-1.42943	-1.54891	0.01535
PE16-1417-19	PE16_1417	15.3167	-13.7333	Cultivated	2016	Early_flowering	0.362207	-0.254133	0.00595
PE16-1417-20	PE16_1417	15.3167	-13.7333	Cultivated	2016	Early_flowering	0.337375	0.0582741	0.00588333
PE16-1417-21	PE16_1417	15.3167	-13.7333	Cultivated	2016	Early_flowering	-0.541182	1.33944	0.0128167
PE16-1417-22	PE16_1417	15.3167	-13.7333	Cultivated	2016	Early_flowering	0.254036	0.181848	0.00331667
PE16-1417-23	PE16_1417	15.3167	-13.7333	Cultivated	2016	Early_flowering	-0.766497	-0.221435	0.00625
PE16-1417-24	PE16_1417	15.3167	-13.7333	Cultivated	2016	Early_flowering	-1.73999	1.32096	0.00466667
PE16-1417-25	PE16_1417	15.3167	-13.7333	Cultivated	2016	Early_flowering	1.11059	1.65296	0.00803333
PE16-1417-26	PE16_1417	15.3167	-13.7333	Cultivated	2016	Early_flowering	2.361	1.08463	0.00571667
PE16-1417-27	PE16_1417	15.3167	-13.7333	Cultivated	2016	Early_flowering	-2.09659	-0.243084	0.00925
PE16-1417-28	PE16_1417	15.3167	-13.7333	Cultivated	2016	Early_flowering	-1.87472	-0.865893	0.00271667
PE16-1417-29	PE16_1417	15.3167	-13.7333	Cultivated	2016	Early_flowering	-0.697194	0.360915	0.00368333
PE16-1448-1	PE16_1448	15.55	-13.2833	Cultivated	2016	Early_flowering	-3.69849	-2.29638	0.0288333
PE16-1448-2	PE16_1448	15.55	-13.2833	Cultivated	2016	Early_flowering	-1.52392	-0.91757	0.0067
PE16-1448-3	PE16_1448	15.55	-13.2833	Cultivated	2016	Early_flowering	-1.34087	0.842249	0.00566667
PE16-1448-4	PE16_1448	15.55	-13.2833	Cultivated	2016	Early_flowering	-0.505634	2.21555	0.00998333
PE16-1448-5	PE16_1448	15.55	-13.2833	Cultivated	2016	Early_flowering	-2.59781	-1.59712	0.01665
PE16-1448-6	PE16_1448	15.55	-13.2833	Cultivated	2016	Early_flowering	-0.352806	-2.53677	0.00681667
PE16-1448-7	PE16_1448	15.55	-13.2833	Cultivated	2016	Early_flowering	-0.773989	-0.00144873	0.00378333
PE16-1448-8	PE16_1448	15.55	-13.2833	Cultivated	2016	Early_flowering	1.19312	-1.72347	0.0205
PE16-1448-9	PE16_1448	15.55	-13.2833	Cultivated	2016	Early_flowering	0.572821	0.194511	0.00361667
PE16-1448-10	PE16_1448	15.55	-13.2833	Cultivated	2016	Early_flowering	-0.78147	-1.04618	0.00941667
PE16-1448-11	PE16_1448	15.55	-13.2833	Cultivated	2016	Early_flowering	0.101092	0.29374	0.00338333
PE16-1448-12	PE16_1448	15.55	-13.2833	Cultivated	2016	Early_flowering	-1.7108	0.204804	0.00298333
PE16-1448-13	PE16_1448	15.55	-13.2833	Cultivated	2016	Early_flowering	-1.08801	-2.91468	0.00515
PE16-1448-14	PE16_1448	15.55	-13.2833	Cultivated	2016	Early_flowering	-0.0484384	0.219188	0.00525
PE16-1448-15	PE16_1448	15.55	-13.2833	Cultivated	2016	Early_flowering	-1.11694	0.360106	0.00286667
PE16-1448-16	PE16_1448	15.55	-13.2833	Cultivated	2016	Early_flowering	1.02274	0.577203	0.0469833
PE16-1448-17	PE16_1448	15.55	-13.2833	Cultivated	2016	Early_flowering	-0.736978	-1.40477	0.02585
PE16-1448-18	PE16_1448	15.55	-13.2833	Cultivated	2016	Early_flowering	-2.44805	-1.18757	0.00761667
PE16-1448-19	PE16_1448	15.55	-13.2833	Cultivated	2016	Early_flowering	-1.29239	-1.50016	0.00375
PE16-1448-20	PE16_1448	15.55	-13.2833	Cultivated	2016	Early_flowering	1.81785	-1.86296	0.00441667
PE16-1448-21	PE16_1448	15.55	-13.2833	Cultivated	2016	Early_flowering	0.247653	0.360354	0.00613333
PE16-1448-22	PE16_1448	15.55	-13.2833	Cultivated	2016	Early_flowering	-1.41122	-0.579464	0.00285
PE16-1448-23	PE16_1448	15.55	-13.2833	Cultivated	2016	Early_flowering	-1.06216	0.734959	0.00566667
PE16-1448-24	PE16_1448	15.55	-13.2833	Cultivated	2016	Early_flowering	2.53271	-1.46112	0.00473333
PE16-1448-25	PE16_1448	15.55	-13.2833	Cultivated	2016	Early_flowering	-1.49474	-0.860789	0.0213667
PE16-1448-26	PE16_1448	15.55	-13.2833	Cultivated	2016	Early_flowering	-0.796352	-0.11109	0.00353333
PE16-1448-27	PE16_1448	15.55	-13.2833	Cultivated	2016	Early_flowering	0.341424	1.56526	0.00368333
PE16-1448-28	PE16_1448	15.55	-13.2833	Cultivated	2016	Early_flowering	-1.53703	0.801648	0.00861667
PE16-1448-29	PE16_1448	15.55	-13.2833	Cultivated	2016	Early_flowering	-2.56968	-1.81944	0.0198333
PE16-1448-30	PE16_1448	15.55	-13.2833	Cultivated	2016	Early_flowering	-1.80121	-1.6078	0.0102
PE16-1455-1	PE16_1455	15.2605	-14.7171	Cultivated	2016	Early_flowering	-3.03987	1.49453	0.00343333
PE16-1455-2	PE16_1455	15.2605	-14.7171	Cultivated	2016	Early_flowering	-0.22985	2.00344	0.03095
PE16-1455-3	PE16_1455	15.2605	-14.7171	Cultivated	2016	Early_flowering	-0.045566	-0.215438	0.0123
PE16-1455-4	PE16_1455	15.2605	-14.7171	Cultivated	2016	Early_flowering	-0.962476	-0.423782	0.0300833
PE16-1455-5	PE16_1455	15.2605	-14.7171	Cultivated	2016	Early_flowering	0.720738	1.77738	0.0064
PE16-1455-6	PE16_1455	15.2605	-14.7171	Cultivated	2016	Early_flowering	-0.874026	2.67207	0.00963333
PE16-1455-7	PE16_1455	15.2605	-14.7171	Cultivated	2016	Early_flowering	-0.884968	2.09132	0.00998333
PE16-1455-8	PE16_1455	15.2605	-14.7171	Cultivated	2016	Early_flowering	0.210348	1.15752	0.00646667
PE16-1455-9	PE16_1455	15.2605	-14.7171	Cultivated	2016	Early_flowering	1.26202	4.0716	0.0107833
PE16-1455-10	PE16_1455	15.2605	-14.7171	Cultivated	2016	Early_flowering	-0.436559	3.57877	0.0114333
PE16-1455-11	PE16_1455	15.2605	-14.7171	Cultivated	2016	Early_flowering	-2.84903	-2.82415	0.0092
PE16-1455-12	PE16_1455	15.2605	-14.7171	Cultivated	2016	Early_flowering	1.39072	-1.38151	0.461433
PE16-1455-13	PE16_1455	15.2605	-14.7171	Cultivated	2016	Early_flowering	-0.717549	-0.143729	0.00671667
PE16-1455-14	PE16_1455	15.2605	-14.7171	Cultivated	2016	Early_flowering	0.368537	2.26533	0.0263167
PE16-1455-15	PE16_1455	15.2605	-14.7171	Cultivated	2016	Early_flowering	0.407158	-0.446263	0.01055
PE16-1455-16	PE16_1455	15.2605	-14.7171	Cultivated	2016	Early_flowering	-1.85428	-1.20029	0.00673333
PE16-1455-17	PE16_1455	15.2605	-14.7171	Cultivated	2016	Early_flowering	-1.6852	-0.301162	0.00283333
PE16-1455-18	PE16_1455	15.2605	-14.7171	Cultivated	2016	Early_flowering	0.0191648	0.819548	0.302217
PE16-1455-19	PE16_1455	15.2605	-14.7171	Cultivated	2016	Early_flowering	-0.97103	0.324162	0.00378333
PE16-1460-1	PE16_1460	14.3	-16.6	Cultivated	2016	Early_flowering	0.471504	2.74777	0.00816667
PE16-1460-2	PE16_1460	14.3	-16.6	Cultivated	2016	Early_flowering	-2.02476	-1.04315	0.0249333
PE16-1460-3	PE16_1460	14.3	-16.6	Cultivated	2016	Early_flowering	-2.88695	-2.3384	0.0059
PE16-1460-4	PE16_1460	14.3	-16.6	Cultivated	2016	Early_flowering	-1.49004	0.263716	0.00563333
PE16-1460-5	PE16_1460	14.3	-16.6	Cultivated	2016	Early_flowering	-1.0106	-1.08105	0.00631667
PE16-1460-6	PE16_1460	14.3	-16.6	Cultivated	2016	Early_flowering	0.94605	1.36272	0.00386667
PE16-1460-7	PE16_1460	14.3	-16.6	Cultivated	2016	Early_flowering	-0.455625	-2.37551	0.00823333
PE16-1460-8	PE16_1460	14.3	-16.6	Cultivated	2016	Early_flowering	-1.65097	0.159343	0.00801667
PE16-1460-9	PE16_1460	14.3	-16.6	Cultivated	2016	Early_flowering	-1.77486	-1.94972	0.0063
PE16-1460-10	PE16_1460	14.3	-16.6	Cultivated	2016	Early_flowering	-0.454768	-0.5061	0.0098
PE16-1460-11	PE16_1460	14.3	-16.6	Cultivated	2016	Early_flowering	-1.0576	1.51351	0.0075
PE16-1460-12	PE16_1460	14.3	-16.6	Cultivated	2016	Early_flowering	-1.43911	0.758519	0.00333333
PE16-1460-13	PE16_1460	14.3	-16.6	Cultivated	2016	Early_flowering	0.327587	1.21263	0.0214167
PE16-1460-14	PE16_1460	14.3	-16.6	Cultivated	2016	Early_flowering	-1.06869	-2.69407	0.0132833
PE16-1460-15	PE16_1460	14.3	-16.6	Cultivated	2016	Early_flowering	0.134788	2.85154	0.0078
PE16-1460-16	PE16_1460	14.3	-16.6	Cultivated	2016	Early_flowering	-0.512191	-0.511325	0.00391667
PE16-1460-17	PE16_1460	14.3	-16.6	Cultivated	2016	Early_flowering	0.634491	-0.554712	0.031
PE16-1460-18	PE16_1460	14.3	-16.6	Cultivated	2016	Early_flowering	-0.457397	0.456919	0.00451667
PE16-1460-19	PE16_1460	14.3	-16.6	Cultivated	2016	Early_flowering	-1.1381	0.530889	0.00631667
PE16-1460-20	PE16_1460	14.3	-16.6	Cultivated	2016	Early_flowering	0.696082	1.9669	0.00475
PE16-1460-21	PE16_1460	14.3	-16.6	Cultivated	2016	Early_flowering	-0.293734	-0.45745	0.0218667
PE16-1460-22	PE16_1460	14.3	-16.6	Cultivated	2016	Early_flowering	-0.18006	-1.43321	0.00556667
PE16-1460-23	PE16_1460	14.3	-16.6	Cultivated	2016	Early_flowering	-1.91139	1.96646	0.0053
PE16-1460-24	PE16_1460	14.3	-16.6	Cultivated	2016	Early_flowering	0.792871	0.0382334	0.00846667
PE16-1460-25	PE16_1460	14.3	-16.6	Cultivated	2016	Early_flowering	-1.13896	-1.07282	0.235933
PE16-1460-26	PE16_1460	14.3	-16.6	Cultivated	2016	Early_flowering	1.52029	-0.131754	0.0112833
PE16-1460-27	PE16_1460	14.3	-16.6	Cultivated	2016	Early_flowering	-0.421226	-3.84731	0.0711167
PE16-1460-28	PE16_1460	14.3	-16.6	Cultivated	2016	Early_flowering	-1.05323	-1.48601	0.0146333
PE16-1460-29	PE16_1460	14.3	-16.6	Cultivated	2016	Early_flowering	0.53099	3.89834	0.00278333
PE16-1460-30	PE16_1460	14.3	-16.6	Cultivated	2016	Early_flowering	1.49779	0.14369	0.00448333
PE16-1490-1	PE16_1490	14.0333	-15.75	Cultivated	2016	Early_flowering	-0.942977	1.49578	0.00318333
PE16-1490-2	PE16_1490	14.0333	-15.75	Cultivated	2016	Early_flowering	-2.35591	1.24784	0.104433
PE16-1490-3	PE16_1490	14.0333	-15.75	Cultivated	2016	Early_flowering	-1.04636	1.45223	0.0034
PE16-1490-4	PE16_1490	14.0333	-15.75	Cultivated	2016	Early_flowering	0.466853	0.844511	0.00906667
PE16-1490-5	PE16_1490	14.0333	-15.75	Cultivated	2016	Early_flowering	0.226978	-0.581797	0.0154167
PE16-1490-6	PE16_1490	14.0333	-15.75	Cultivated	2016	Early_flowering	0.15841	1.12078	0.01565
PE16-1490-7	PE16_1490	14.0333	-15.75	Cultivated	2016	Early_flowering	0.839633	-0.145673	0.0216833
PE16-1490-8	PE16_1490	14.0333	-15.75	Cultivated	2016	Early_flowering	-0.409112	1.88792	0.0045
PE16-1490-9	PE16_1490	14.0333	-15.75	Cultivated	2016	Early_flowering	-1.96548	0.988849	0.01365
PE16-1490-10	PE16_1490	14.0333	-15.75	Cultivated	2016	Early_flowering	2.02724	0.639076	0.0647833
PE16-1490-11	PE16_1490	14.0333	-15.75	Cultivated	2016	Early_flowering	-0.486979	1.73787	0.00458333
PE16-1490-12	PE16_1490	14.0333	-15.75	Cultivated	2016	Early_flowering	-1.5752	-0.37101	0.0220167
PE16-1490-13	PE16_1490	14.0333	-15.75	Cultivated	2016	Early_flowering	1.2698	1.75737	0.0125333
PE16-1490-14	PE16_1490	14.0333	-15.75	Cultivated	2016	Early_flowering	0.0718597	2.01139	0.0055
PE16-1490-15	PE16_1490	14.0333	-15.75	Cultivated	2016	Early_flowering	-2.81073	-3.04593	0.01135
PE16-1490-16	PE16_1490	14.0333	-15.75	Cultivated	2016	Early_flowering	0.552398	-0.25568	0.00785
PE16-1490-17	PE16_1490	14.0333	-15.75	Cultivated	2016	Early_flowering	-1.94133	-0.509809	0.0760667
PE16-1490-18	PE16_1490	14.0333	-15.75	Cultivated	2016	Early_flowering	-0.423196	0.944102	0.003
PE16-1490-19	PE16_1490	14.0333	-15.75	Cultivated	2016	Early_flowering	-1.53835	-0.111048	0.0039
PE16-1490-20	PE16_1490	14.0333	-15.75	Cultivated	2016	Early_flowering	-3.20159	-2.31438	0.0061
PE16-1490-21	PE16_1490	14.0333	-15.75	Cultivated	2016	Early_flowering	-0.573589	1.87577	0.00501667
PE16-1490-22	PE16_1490	14.0333	-15.75	Cultivated	2016	Early_flowering	-1.70883	-0.876255	0.00253333
PE16-1490-23	PE16_1490	14.0333	-15.75	Cultivated	2016	Early_flowering	-1.01252	-0.195296	0.00573333
PE16-1490-24	PE16_1490	14.0333	-15.75	Cultivated	2016	Early_flowering	-1.28877	-0.251128	0.00293333
PE16-1490-25	PE16_1490	14.0333	-15.75	Cultivated	2016	Early_flowering	0.028227	-0.158245	0.00443333
PE16-1490-26	PE16_1490	14.0333	-15.75	Cultivated	2016	Early_flowering	2.49181	3.28615	0.0742
PE16-1490-27	PE16_1490	14.0333	-15.75	Cultivated	2016	Early_flowering	-0.331938	0.480235	0.00541667
PE16-1490-28	PE16_1490	14.0333	-15.75	Cultivated	2016	Early_flowering	-1.5703	0.890053	0.00856667
PE16-1490-29	PE16_1490	14.0333	-15.75	Cultivated	2016	Early_flowering	-1.83535	-0.096745	0.00318333
PE16-1490-30	PE16_1490	14.0333	-15.75	Cultivated	2016	Early_flowering	-1.80891	-1.44234	0.00353333
PE16-1495-1	PE16_1495	13.75	-15.9333	Cultivated	2016	Early_flowering	-0.104782	1.78561	0.0039
PE16-1495-2	PE16_1495	13.75	-15.9333	Cultivated	2016	Early_flowering	0.463633	0.701425	0.01915
PE16-1495-3	PE16_1495	13.75	-15.9333	Cultivated	2016	Early_flowering	2.38046	4.30762	0.00295
PE16-1495-4	PE16_1495	13.75	-15.9333	Cultivated	2016	Early_flowering	-2.05575	-0.38362	0.0029
PE16-1495-5	PE16_1495	13.75	-15.9333	Cultivated	2016	Early_flowering	-0.340873	-2.02248	0.01095
PE16-1495-6	PE16_1495	13.75	-15.9333	Cultivated	2016	Early_flowering	0.489417	1.79869	0.00395
PE16-1495-7	PE16_1495	13.75	-15.9333	Cultivated	2016	Early_flowering	-1.46526	-0.955854	0.00375
PE16-1495-8	PE16_1495	13.75	-15.9333	Cultivated	2016	Early_flowering	0.00725539	2.4651	0.00815
PE16-1495-9	PE16_1495	13.75	-15.9333	Cultivated	2016	Early_flowering	-0.0862223	1.48043	0.00348333
PE16-1495-10	PE16_1495	13.75	-15.9333	Cultivated	2016	Early_flowering	-0.913446	-0.287363	0.0047
PE16-1495-11	PE16_1495	13.75	-15.9333	Cultivated	2016	Early_flowering	0.792378	-1.25324	0.00936667
PE16-1495-12	PE16_1495	13.75	-15.9333	Cultivated	2016	Early_flowering	-0.649926	1.38518	0.00385
PE16-1495-13	PE16_1495	13.75	-15.9333	Cultivated	2016	Early_flowering	-0.2707	1.15279	0.00323333
PE16-1495-14	PE16_1495	13.75	-15.9333	Cultivated	2016	Early_flowering	-1.78136	0.025699	0.00408333
PE16-1495-15	PE16_1495	13.75	-15.9333	Cultivated	2016	Early_flowering	1.87148	4.13181	0.00566667
PE16-1495-16	PE16_1495	13.75	-15.9333	Cultivated	2016	Early_flowering	-0.621038	1.76955	0.00483333
PE16-1495-17	PE16_1495	13.75	-15.9333	Cultivated	2016	Early_flowering	-0.552588	-4.11928	0.0187333
PE16-1495-18	PE16_1495	13.75	-15.9333	Cultivated	2016	Early_flowering	0.0262563	0.421134	0.00618333
PE16-1495-19	PE16_1495	13.75	-15.9333	Cultivated	2016	Early_flowering	-1.54744	-1.76724	0.01625
PE16-1495-20	PE16_1495	13.75	-15.9333	Cultivated	2016	Early_flowering	-0.359585	-2.94346	0.0177667
PE16-1495-21	PE16_1495	13.75	-15.9333	Cultivated	2016	Early_flowering	1.46625	-0.352928	0.01665
PE16-1495-22	PE16_1495	13.75	-15.9333	Cultivated	2016	Early_flowering	-0.0342246	1.31587	0.0237
PE16-1495-23	PE16_1495	13.75	-15.9333	Cultivated	2016	Early_flowering	0.104205	2.10663	0.00596667
PE16-1495-24	PE16_1495	13.75	-15.9333	Cultivated	2016	Early_flowering	0.442609	1.44288	0.00303333
PE16-1495-25	PE16_1495	13.75	-15.9333	Cultivated	2016	Early_flowering	0.303546	2.09692	0.0032
PE16-1495-26	PE16_1495	13.75	-15.9333	Cultivated	2016	Early_flowering	-0.225135	1.34045	0.00483333
PE16-1495-27	PE16_1495	13.75	-15.9333	Cultivated	2016	Early_flowering	0.15101	-1.86403	0.0464
PE16-1495-28	PE16_1495	13.75	-15.9333	Cultivated	2016	Early_flowering	-0.645321	0.759214	0.0032
PE16-1495-29	PE16_1495	13.75	-15.9333	Cultivated	2016	Early_flowering	-1.08658	1.82319	0.00536667
PE16-1495-30	PE16_1495	13.75	-15.9333	Cultivated	2016	Early_flowering	-1.14513	-0.174	0.00308333
PE16-1495-31	PE16_1495	13.75	-15.9333	Cultivated	2016	Early_flowering	-2.04398	-2.29743	0.00863333
PE16-1501-1	PE16_1501	14.15	-14.8333	Cultivated	2016	Early_flowering	0.927508	2.31984	0.02115
PE16-1501-2	PE16_1501	14.15	-14.8333	Cultivated	2016	Early_flowering	-1.32586	1.33436	0.00436667
PE16-1501-3	PE16_1501	14.15	-14.8333	Cultivated	2016	Early_flowering	1.9461	3.23383	0.00471667
PE16-1501-4	PE16_1501	14.15	-14.8333	Cultivated	2016	Early_flowering	-2.34926	-1.66121	0.0140167
PE16-1501-5	PE16_1501	14.15	-14.8333	Cultivated	2016	Early_flowering	-0.407198	0.912383	0.00786667
PE16-1501-6	PE16_1501	14.15	-14.8333	Cultivated	2016	Early_flowering	1.10632	-0.549195	0.00656667
PE16-1501-7	PE16_1501	14.15	-14.8333	Cultivated	2016	Early_flowering	-0.607634	-1.12009	0.00293333
PE16-1501-8	PE16_1501	14.15	-14.8333	Cultivated	2016	Early_flowering	-0.506491	0.590931	0.00313333
PE16-1501-9	PE16_1501	14.15	-14.8333	Cultivated	2016	Early_flowering	1.50501	1.20412	0.0686833
PE16-1501-10	PE16_1501	14.15	-14.8333	Cultivated	2016	Early_flowering	0.969993	1.46314	0.0055
PE16-1501-11	PE16_1501	14.15	-14.8333	Cultivated	2016	Early_flowering	2.67029	0.383208	0.00886667
PE16-1501-12	PE16_1501	14.15	-14.8333	Cultivated	2016	Early_flowering	1.32565	-0.520532	0.0208167
PE16-1501-13	PE16_1501	14.15	-14.8333	Cultivated	2016	Early_flowering	-1.51664	-2.01797	0.0224333
PE16-1501-14	PE16_1501	14.15	-14.8333	Cultivated	2016	Early_flowering	-1.73839	-3.33788	0.00531667
PE16-1501-15	PE16_1501	14.15	-14.8333	Cultivated	2016	Early_flowering	-0.181848	-1.37886	0.0619
PE16-1501-16	PE16_1501	14.15	-14.8333	Cultivated	2016	Early_flowering	-0.759508	-0.357738	0.00431667
PE16-1501-17	PE16_1501	14.15	-14.8333	Cultivated	2016	Early_flowering	0.475665	-0.731861	0.01775
PE16-1501-18	PE16_1501	14.15	-14.8333	Cultivated	2016	Early_flowering	1.17167	0.53764	0.0031
PE16-1501-19	PE16_1501	14.15	-14.8333	Cultivated	2016	Early_flowering	-0.447484	-0.347039	0.00471667
PE16-1501-20	PE16_1501	14.15	-14.8333	Cultivated	2016	Early_flowering	1.85796	-1.52173	0.0075
PE16-1501-21	PE16_1501	14.15	-14.8333	Cultivated	2016	Early_flowering	1.23239	-0.351401	0.004
PE16-1501-22	PE16_1501	14.15	-14.8333	Cultivated	2016	Early_flowering	-1.35633	-0.108493	0.00536667
PE16-1501-23	PE16_1501	14.15	-14.8333	Cultivated	2016	Early_flowering	-1.1497	0.56874	0.005
PE16-1501-24	PE16_1501	14.15	-14.8333	Cultivated	2016	Early_flowering	0.950201	-2.57415	0.0291667
PE16-1501-25	PE16_1501	14.15	-14.8333	Cultivated	2016	Early_flowering	-1.3219	-0.848104	0.00963333
PE16-1522-1	PE16_1522	13.8162	-14.438	Cultivated	2016	Early_flowering	0.14551	2.10308	0.00686667
PE16-1522-2	PE16_1522	13.8162	-14.438	Cultivated	2016	Early_flowering	1.29885	2.87065	0.00368333
PE16-1522-3	PE16_1522	13.8162	-14.438	Cultivated	2016	Early_flowering	0.767418	-0.0283285	0.00923333
PE16-1522-4	PE16_1522	13.8162	-14.438	Cultivated	2016	Early_flowering	2.44592	1.73878	0.0523667
PE16-1522-5	PE16_1522	13.8162	-14.438	Cultivated	2016	Early_flowering	-1.17851	-0.957536	0.01285
PE16-1522-6	PE16_1522	13.8162	-14.438	Cultivated	2016	Early_flowering	-1.34256	-0.677628	0.00418333
PE16-1522-7	PE16_1522	13.8162	-14.438	Cultivated	2016	Early_flowering	-0.905992	1.92353	0.0061
PE16-1522-8	PE16_1522	13.8162	-14.438	Cultivated	2016	Early_flowering	-0.510846	-1.7604	0.01675
PE16-1522-9	PE16_1522	13.8162	-14.438	Cultivated	2016	Early_flowering	1.45116	-0.55203	0.0048
PE16-1522-10	PE16_1522	13.8162	-14.438	Cultivated	2016	Early_flowering	-2.503	0.0145736	0.0117
PE16-1522-11	PE16_1522	13.8162	-14.438	Cultivated	2016	Early_flowering	1.3369	-0.219327	0.0501333
PE16-1522-12	PE16_1522	13.8162	-14.438	Cultivated	2016	Early_flowering	2.47088	-0.328264	0.01135
PE16-1522-13	PE16_1522	13.8162	-14.438	Cultivated	2016	Early_flowering	1.08323	2.84394	0.0058
PE16-1522-14	PE16_1522	13.8162	-14.438	Cultivated	2016	Early_flowering	-1.08957	1.65017	0.0061
PE16-1522-15	PE16_1522	13.8162	-14.438	Cultivated	2016	Early_flowering	0.802325	1.03761	0.00321667
PE16-1522-16	PE16_1522	13.8162	-14.438	Cultivated	2016	Early_flowering	0.335061	0.839117	0.16155
PE16-1522-17	PE16_1522	13.8162	-14.438	Cultivated	2016	Early_flowering	-0.706789	0.958828	0.00828333
PE16-1522-18	PE16_1522	13.8162	-14.438	Cultivated	2016	Early_flowering	0.363009	0.695081	0.0179333
PE16-1522-19	PE16_1522	13.8162	-14.438	Cultivated	2016	Early_flowering	1.58723	0.835473	0.00505
PE16-1522-20	PE16_1522	13.8162	-14.438	Cultivated	2016	Early_flowering	0.231417	1.86573	0.0115
PE16-1533-1	PE16_1533	14.2667	-12.7667	Cultivated	2016	Early_flowering	-1.22854	0.92111	0.00298333
PE16-1533-2	PE16_1533	14.2667	-12.7667	Cultivated	2016	Early_flowering	-1.00281	1.59992	0.00633333
PE16-1533-3	PE16_1533	14.2667	-12.7667	Cultivated	2016	Early_flowering	-2.2907	-1.92581	0.00785
PE16-1533-4	PE16_1533	14.2667	-12.7667	Cultivated	2016	Early_flowering	1.76482	0.11249	0.00701667
PE16-1533-5	PE16_1533	14.2667	-12.7667	Cultivated	2016	Early_flowering	-0.503022	-1.18951	0.0051
PE16-1533-6	PE16_1533	14.2667	-12.7667	Cultivated	2016	Early_flowering	-1.8647	0.490535	0.00288333
PE16-1533-7	PE16_1533	14.2667	-12.7667	Cultivated	2016	Early_flowering	-0.297751	0.406105	0.223083
PE16-1533-8	PE16_1533	14.2667	-12.7667	Cultivated	2016	Early_flowering	-0.843477	0.578168	0.00393333
PE16-1533-9	PE16_1533	14.2667	-12.7667	Cultivated	2016	Early_flowering	-0.0417468	1.19937	0.00426667
PE16-1533-10	PE16_1533	14.2667	-12.7667	Cultivated	2016	Early_flowering	-1.87054	0.87671	0.004
PE16-1533-11	PE16_1533	14.2667	-12.7667	Cultivated	2016	Early_flowering	-1.73683	0.368307	0.00448333
PE16-1533-12	PE16_1533	14.2667	-12.7667	Cultivated	2016	Early_flowering	-0.492584	1.85266	0.00326667
PE16-1533-13	PE16_1533	14.2667	-12.7667	Cultivated	2016	Early_flowering	-0.17766	0.700363	0.00431667
PE16-1533-14	PE16_1533	14.2667	-12.7667	Cultivated	2016	Early_flowering	-1.1813	-0.405858	0.00941667
PE16-1533-15	PE16_1533	14.2667	-12.7667	Cultivated	2016	Early_flowering	-0.713354	-0.169274	0.00325
PE16-1533-16	PE16_1533	14.2667	-12.7667	Cultivated	2016	Early_flowering	-2.58085	-1.60571	0.0044
PE16-1533-17	PE16_1533	14.2667	-12.7667	Cultivated	2016	Early_flowering	0.399738	1.68043	0.0034
PE16-1533-18	PE16_1533	14.2667	-12.7667	Cultivated	2016	Early_flowering	-0.416373	-0.415497	0.00348333
PE16-1533-19	PE16_1533	14.2667	-12.7667	Cultivated	2016	Early_flowering	0.466712	0.410573	0.00485
PE16-1533-20	PE16_1533	14.2667	-12.7667	Cultivated	2016	Early_flowering	0.651514	1.9708	0.00278333
PE16-1533-21	PE16_1533	14.2667	-12.7667	Cultivated	2016	Early_flowering	-1.78687	1.31337	0.00376667
PE16-1533-22	PE16_1533	14.2667	-12.7667	Cultivated	2016	Early_flowering	0.759741	3.80376	0.02465
PE16-1533-23	PE16_1533	14.2667	-12.7667	Cultivated	2016	Early_flowering	0.367805	-0.832829	0.00393333
PE16-1533-24	PE16_1533	14.2667	-12.7667	Cultivated	2016	Early_flowering	-1.14659	0.794297	0.004
PE16-1533-25	PE16_1533	14.2667	-12.7667	Cultivated	2016	Early_flowering	1.01929	1.10571	0.00293333
PE16-1533-26	PE16_1533	14.2667	-12.7667	Cultivated	2016	Early_flowering	-2.27103	-1.69258	0.0364833
PE16-1533-27	PE16_1533	14.2667	-12.7667	Cultivated	2016	Early_flowering	-0.961342	-0.523458	0.00383333
PE16-1533-28	PE16_1533	14.2667	-12.7667	Cultivated	2016	Early_flowering	-0.0948658	0.540421	0.00348333
PE16-1533-29	PE16_1533	14.2667	-12.7667	Cultivated	2016	Early_flowering	-0.712185	0.764101	0.00555
PE16-1533-30	PE16_1533	14.2667	-12.7667	Cultivated	2016	Early_flowering	0.1875	0.791489	0.00265
PE16-1539-1	PE16_1539	14.2333	-13.5667	Cultivated	2016	Early_flowering	0.253037	0.684731	0.0153
PE16-1539-2	PE16_1539	14.2333	-13.5667	Cultivated	2016	Early_flowering	-2.04719	-1.58921	0.0176667
PE16-1539-3	PE16_1539	14.2333	-13.5667	Cultivated	2016	Early_flowering	0.629722	-0.474407	0.00303333
PE16-1539-4	PE16_1539	14.2333	-13.5667	Cultivated	2016	Early_flowering	0.373834	1.18993	0.0188833
PE16-1539-5	PE16_1539	14.2333	-13.5667	Cultivated	2016	Early_flowering	1.19296	-1.32906	0.00815
PE16-1539-6	PE16_1539	14.2333	-13.5667	Cultivated	2016	Early_flowering	0.607215	3.84762	0.0783667
PE16-1539-7	PE16_1539	14.2333	-13.5667	Cultivated	2016	Early_flowering	-0.893221	-2.69148	0.00246667
PE16-1539-8	PE16_1539	14.2333	-13.5667	Cultivated	2016	Early_flowering	0.70115	0.716241	0.00851667
PE16-1539-9	PE16_1539	14.2333	-13.5667	Cultivated	2016	Early_flowering	1.53654	3.31865	0.00636667
PE16-1539-10	PE16_1539	14.2333	-13.5667	Cultivated	2016	Early_flowering	0.123806	2.67327	0.0035
PE16-1539-11	PE16_1539	14.2333	-13.5667	Cultivated	2016	Early_flowering	-2.20513	-0.663168	0.00331667
PE16-1539-12	PE16_1539	14.2333	-13.5667	Cultivated	2016	Early_flowering	1.22404	0.326113	0.00618333
PE16-1539-13	PE16_1539	14.2333	-13.5667	Cultivated	2016	Early_flowering	-0.574912	0.756336	0.0061
PE16-1539-14	PE16_1539	14.2333	-13.5667	Cultivated	2016	Early_flowering	-0.430783	0.470226	0.00411667
PE16-1539-15	PE16_1539	14.2333	-13.5667	Cultivated	2016	Early_flowering	0.11803	-0.769928	0.00246667
PE16-1539-16	PE16_1539	14.2333	-13.5667	Cultivated	2016	Early_flowering	0.116649	2.21422	0.0110167
PE16-1587-7	PE16_1587	13.5821	-13.7821	Cultivated	2016	Late_flowering	5.58365	0.150516	0.00486667
PE16-1587-8	PE16_1587	13.5821	-13.7821	Cultivated	2016	Late_flowering	4.04912	-0.146954	0.0130333
PE16-1587-9	PE16_1587	13.5821	-13.7821	Cultivated	2016	Late_flowering	3.48158	1.06989	0.00788333
PE16-1587-10	PE16_1587	13.5821	-13.7821	Cultivated	2016	Late_flowering	4.8108	-0.887704	0.0120667
PE16-1587-11	PE16_1587	13.5821	-13.7821	Cultivated	2016	Late_flowering	5.80605	-2.35677	0.00976667
PE16-1587-12	PE16_1587	13.5821	-13.7821	Cultivated	2016	Late_flowering	3.54729	-2.59339	0.0120667
PE16-1637-1	PE16_1637	12.5696	-16.1658	Cultivated	2016	Late_flowering	5.73929	-1.61006	0.00403333
PE16-1637-2	PE16_1637	12.5696	-16.1658	Cultivated	2016	Late_flowering	3.63924	1.0592	0.00303333
PE16-1637-3	PE16_1637	12.5696	-16.1658	Cultivated	2016	Late_flowering	2.20196	-2.16583	0.00586667
PE16-1637-4	PE16_1637	12.5696	-16.1658	Cultivated	2016	Late_flowering	4.54078	-1.25528	0.00633333
PE16-1637-5	PE16_1637	12.5696	-16.1658	Cultivated	2016	Late_flowering	4.01016	0.473508	0.00373333
PE16-1637-6	PE16_1637	12.5696	-16.1658	Cultivated	2016	Late_flowering	5.47075	-0.491041	0.00481667
PE16-1637-7	PE16_1637	12.5696	-16.1658	Cultivated	2016	Late_flowering	6.60662	-0.951064	0.0442833
PE16-1637-8	PE16_1637	12.5696	-16.1658	Cultivated	2016	Late_flowering	5.44357	-1.15666	0.0171167
PE16-1637-9	PE16_1637	12.5696	-16.1658	Cultivated	2016	Late_flowering	2.71917	-2.40833	0.0914833
PE16-1637-10	PE16_1637	12.5696	-16.1658	Cultivated	2016	Late_flowering	0.536037	0.450569	0.0034
PE16-1637-11	PE16_1637	12.5696	-16.1658	Cultivated	2016	Late_flowering	5.15168	0.809824	0.00961667
PE16-1637-12	PE16_1637	12.5696	-16.1658	Cultivated	2016	Late_flowering	3.40454	1.64171	0.00265
PE16-1637-13	PE16_1637	12.5696	-16.1658	Cultivated	2016	Late_flowering	4.51321	1.34559	0.0038
