# Supplementary material for: Abandonment of pearl millet cropping and homogenization of its diversity over a 40 year period in Senegal
Source: PLoS One. 2020 Sep 14;15(9):e0239123. doi: 10.1371/journal.pone.0239123 (PMC7489563; doi:10.1371/journal.pone.0239123)
Supplement: S5 Table — FST-values (below diagonal) and P-values (below diagonal). (XLSX) [file pone.0239123.s011.xlsx]

## Sheet: Feuil1
S5 Table. Pairwise FST value in Wild population. FST value (below diagonale) and P-value (above diagonale)
	Afe	Banghadj	Touba_Belel	Diofor	Daobe_Edil	Darou_Mousti	Delby	Diourbel	Dakar	Fayil	Fasse	Gande	Kebemer	Louga	Loyene	Lac_rose	Mala_Tak	Mboubane_Ndiaye	Keur_Samba_Kane	Mbabane_Wolof	Mekhe	Mpal	Ndiol	Ndiagne	Ndiokène	Ndoyene	Niango_Dieu	Niomre	Pekes	Poultock	Sambadia	Sagata_Djolof	Thiès	Thilmaka	Touba
Afe	0	8e-05	0.00227	0.11639	8e-05	0.00059	8e-05	0.00235	0.02521	8e-05	0.00025	0.00017	0.0016	0.04538	0.00025	0.01193	8e-05	8e-05	0.00958	8e-05	0.0021	0.00025	8e-05	0.00992	0.00025	0.00555	8e-05	0.00076	0.00025	0.00092	0.12916	8e-05	0.00151	0.00118	0.00218
Banghadj	0.0407	0	8e-05	0.03328	8e-05	8e-05	8e-05	0.00042	8e-05	8e-05	8e-05	8e-05	8e-05	8e-05	8e-05	8e-05	8e-05	8e-05	8e-05	0.00017	0.00017	8e-05	8e-05	0.00042	8e-05	0.00017	8e-05	8e-05	8e-05	8e-05	0.03857	8e-05	8e-05	8e-05	8e-05
Touba_Belel	0.0325	0.0337	0	0.00403	0.00059	0.00025	8e-05	0.00109	0.00084	8e-05	8e-05	8e-05	0.00084	0.00017	0.00025	0.00034	8e-05	8e-05	0.02076	0.00034	0.0042	8e-05	8e-05	0.00538	0.00025	0.00025	8e-05	0.00042	0.00429	0.00042	0.12933	8e-05	8e-05	0.01378	0.00328
Diofor	0.0212	0.0375	0.0584	0	0.00218	0.00992	0.08966	0.03773	0.00857	0.04387	0.02319	0.01975	0.16471	0.23723	0.00891	0.0305	0.00168	0.00076	0.10891	0.00672	0.02815	0.0237	0.02941	0.05983	0.10874	0.03202	0.0005	0.0058	0.01714	0.02504	0.09908	0.00101	0.09361	0.00437	0.04118
Daobe_Edil	0.0381	0.0237	0.0225	0.0478	0	0.00034	8e-05	0.00025	0.00227	8e-05	8e-05	8e-05	0.00042	0.00059	8e-05	8e-05	8e-05	8e-05	0.00059	8e-05	8e-05	8e-05	8e-05	0.00101	0.00059	0.00084	8e-05	0.00059	0.00034	0.00017	0.00815	8e-05	0.00017	8e-05	8e-05
Darou_Mousti	0.0523	0.0753	0.0677	0.063	0.0506	0	8e-05	0.00487	0.00076	0.00025	0.00202	8e-05	8e-05	0.0063	0.00017	8e-05	8e-05	8e-05	0.01412	8e-05	0.00076	0.00017	8e-05	0.01202	0.00143	0.00563	8e-05	0.00529	8e-05	8e-05	0.04798	8e-05	0.01395	0.04168	0.00941
Delby	0.0265	0.0381	0.0368	0.0066	0.0192	0.0456	0	8e-05	8e-05	8e-05	8e-05	8e-05	8e-05	8e-05	8e-05	8e-05	8e-05	8e-05	0.00025	8e-05	0.00042	8e-05	8e-05	8e-05	0.0005	8e-05	8e-05	8e-05	8e-05	0.0005	0.03521	8e-05	8e-05	8e-05	8e-05
Diourbel	0.0437	0.0365	0.0444	0.0443	0.0345	0.0314	0.0307	0	0.00143	0.00017	0.00403	8e-05	0.00916	0.00109	8e-05	0.00025	8e-05	8e-05	0.06008	0.00017	0.00067	0.00025	8e-05	0.01084	0.02336	0.00202	8e-05	0.02445	0.00118	0.00479	0.11983	0.00017	0.04588	0.06151	0.00471
Dakar	0.0136	0.0404	0.0391	0.0367	0.0113	0.0312	0.0226	0.0156	0	8e-05	0.00042	8e-05	0.00269	0.00311	8e-05	0.02546	8e-05	8e-05	0.01723	8e-05	0.00185	8e-05	8e-05	0.01479	0.00101	0.00067	8e-05	0.00437	0.00176	0.19857	0.01067	0.00034	0.0005	0.00244	8e-05
Fayil	0.0469	0.0531	0.0778	0.0331	0.0573	0.0497	0.0298	0.0379	0.0261	0	8e-05	8e-05	8e-05	8e-05	8e-05	8e-05	8e-05	8e-05	8e-05	8e-05	0.00193	8e-05	8e-05	0.00025	0.00067	0.00034	8e-05	8e-05	8e-05	0.00286	0.03101	8e-05	8e-05	0.00269	8e-05
Fasse	0.0403	0.0463	0.0529	0.0646	0.0419	0.042	0.0288	0.0127	0.0177	0.0427	0	8e-05	8e-05	0.00059	8e-05	8e-05	8e-05	8e-05	0.00134	8e-05	0.00025	8e-05	8e-05	0.00748	8e-05	0.00034	8e-05	0.0016	0.00092	0.00017	0.30975	8e-05	0.00185	8e-05	0.00412
Gande	0.0372	0.0516	0.0651	0.0461	0.0478	0.0493	0.0302	0.0478	0.0361	0.0542	0.0395	0	8e-05	8e-05	0.00017	8e-05	8e-05	8e-05	8e-05	8e-05	8e-05	8e-05	8e-05	0.00076	0.00017	8e-05	8e-05	8e-05	8e-05	8e-05	0.01538	8e-05	0.00017	8e-05	8e-05
Kebemer	0.031	0.0397	0.0314	0.0299	0.0208	0.0502	0.0292	0.0056	0.013	0.051	0.0299	0.0484	0	0.00966	8e-05	0.00025	8e-05	8e-05	0.01176	0.00042	0.01412	8e-05	8e-05	0.09697	0.02118	0.00218	8e-05	0.00479	0.00286	0.00076	0.13319	8e-05	0.00017	0.00571	0.00294
Louga	0.0115	0.0341	0.0244	0.0236	0.0263	0.0261	0.0193	0.0124	0.0058	0.0327	0.0177	0.033	0.0111	0	8e-05	0.00101	8e-05	8e-05	0.00597	8e-05	0.0016	0.00151	8e-05	0.02689	0.00361	0.08613	8e-05	0.02378	0.02756	8e-05	0.10387	8e-05	0.03395	0.06664	0.00042
Loyene	0.0589	0.0684	0.0467	0.0705	0.0499	0.0797	0.0416	0.0805	0.0765	0.0907	0.0522	0.0617	0.0626	0.0595	0	0.00017	8e-05	8e-05	0.00017	8e-05	8e-05	8e-05	8e-05	0.00076	0.00151	8e-05	8e-05	8e-05	0.00017	8e-05	0.01025	8e-05	8e-05	0.00017	8e-05
Lac_rose	0.0207	0.0544	0.0396	0.0439	0.0373	0.047	0.0368	0.0375	0.0131	0.0645	0.0404	0.0386	0.0354	0.0126	0.0388	0	8e-05	8e-05	0.00151	8e-05	0.00244	8e-05	8e-05	0.00202	0.00168	0.00109	8e-05	0.00126	0.00269	0.00034	0.0158	8e-05	8e-05	0.00218	0.00017
Mala_Tak	0.1169	0.1372	0.1476	0.1468	0.1172	0.0958	0.1163	0.1138	0.0899	0.1244	0.1152	0.1223	0.1328	0.0917	0.2105	0.1207	0	8e-05	8e-05	8e-05	8e-05	8e-05	8e-05	8e-05	8e-05	8e-05	8e-05	8e-05	8e-05	0.00025	0.00857	8e-05	8e-05	8e-05	8e-05
Mboubane_Ndiaye	0.1457	0.142	0.1742	0.1589	0.1481	0.1304	0.1377	0.0997	0.1104	0.1141	0.1432	0.1682	0.1272	0.1089	0.2279	0.151	0.1646	0	8e-05	8e-05	8e-05	8e-05	8e-05	8e-05	8e-05	8e-05	8e-05	8e-05	8e-05	8e-05	0.00681	8e-05	8e-05	8e-05	8e-05
Keur_Samba_Kane	0.0155	0.0271	0.0294	0.0212	0.0234	0.0139	0.0134	0.0005	0	0.0267	0.0182	0.0286	0.0017	-0.003	0.0678	0.0197	0.0882	0.1117	0	0.00042	0.01504	0.00017	8e-05	0.09109	0.00034	0.00244	8e-05	0.00387	0.01277	0.00521	0.07563	0.00017	0.32395	0.00622	0.00571
Mbabane_Wolof	0.0633	0.0287	0.0406	0.0428	0.0287	0.0485	0.0357	0.0474	0.052	0.0674	0.0525	0.0557	0.0371	0.0391	0.0682	0.0725	0.1382	0.1657	0.0242	0	8e-05	8e-05	8e-05	0.00067	0.00059	0.00017	8e-05	8e-05	0.00034	8e-05	0.05471	8e-05	0.00017	8e-05	8e-05
Mekhe	0.0297	0.0326	0.0269	0.0304	0.0228	0.0505	0.0097	0.0341	0.0131	0.0235	0.0332	0.0343	0.0195	0.0149	0.0561	0.034	0.1282	0.1203	0.0117	0.0511	0	0.00025	8e-05	0.00319	0.00613	0.00454	8e-05	0.00084	0.00933	0.01529	0.01798	0.00025	0.00168	0.07731	0.00244
Mpal	0.0435	0.0455	0.0603	0.0432	0.0453	0.0514	0.0364	0.0392	0.0308	0.0446	0.0698	0.0607	0.031	0.0199	0.114	0.0504	0.1158	0.1018	0.0121	0.0456	0.0305	0	8e-05	8e-05	0.0005	0.00454	8e-05	0.00017	8e-05	8e-05	0.00387	8e-05	0.00101	0.00067	8e-05
Ndiol	0.0449	0.0554	0.0506	0.0188	0.0539	0.0649	0.0366	0.0368	0.0507	0.0696	0.0741	0.0635	0.0461	0.0348	0.0855	0.0469	0.1519	0.1455	0.0231	0.0492	0.0464	0.0299	0	8e-05	0.00017	8e-05	8e-05	8e-05	8e-05	8e-05	0.00193	8e-05	8e-05	8e-05	8e-05
Ndiagne	0.0199	0.0277	0.0346	0.0374	0.0216	0.0478	0.0167	0.0151	0.0131	0.0481	0.0135	0.0302	0.0134	0.0167	0.0381	0.0328	0.1433	0.1589	0.009	0.0375	0.0203	0.0538	0.0478	0	0.01412	0.03067	8e-05	0.00605	0.07193	0.00059	0.07504	0.00017	0.00908	0.00647	0.00218
Ndiokène	0.0553	0.0352	0.0637	0.0228	0.0255	0.0672	0.0255	0.0235	0.0313	0.0376	0.046	0.0541	0.0179	0.0362	0.0632	0.0489	0.1634	0.1713	0.0304	0.0425	0.0435	0.0596	0.0516	0.0271	0	0.0042	8e-05	0.00185	0.00025	0.00134	0.01958	0.00034	0.00361	0.00109	0.0005
Ndoyene	0.0233	0.0345	0.0299	0.0443	0.0167	0.0235	0.0217	0.0163	0.0065	0.0362	0.0267	0.0391	0.0182	0.0035	0.058	0.0168	0.0962	0.1037	0.0093	0.04	0.0115	0.0128	0.032	0.0173	0.0421	0	8e-05	0.07319	0.01958	0.00605	0.23168	8e-05	0.0021	0.05765	0.00042
Niango_Dieu	0.1178	0.1221	0.104	0.1127	0.1149	0.1642	0.1232	0.1439	0.1423	0.1797	0.169	0.1448	0.1211	0.1064	0.1127	0.1025	0.2542	0.2691	0.1225	0.132	0.1321	0.1569	0.1082	0.1477	0.1373	0.1379	0	8e-05	8e-05	8e-05	0.00193	8e-05	8e-05	8e-05	8e-05
Niomre	0.0567	0.0508	0.0594	0.0721	0.0396	0.0446	0.0282	0.0083	0.0258	0.0456	0.0244	0.0491	0.0281	0.0247	0.0645	0.0376	0.1528	0.1426	0.0168	0.0532	0.0373	0.0495	0.0354	0.0218	0.0298	0.0178	0.1564	0	0.02857	0.00034	0.08798	8e-05	0.00076	0.00084	0.00899
Pekes	0.0234	0.0213	0.0096	0.0363	0.0108	0.0316	0.018	0.0131	0.0096	0.0398	0.0077	0.0362	0.0144	0.0043	0.0432	0.0228	0.1117	0.129	0.0069	0.0261	0.0109	0.0351	0.0408	0.0032	0.035	0.0008	0.119	0.0198	0	0.0005	0.03294	8e-05	0.00017	8e-05	0.00042
Poultock	0.0381	0.0594	0.0693	0.0581	0.0462	0.0433	0.0393	0.0348	-0.0019	0.0281	0.047	0.0614	0.0374	0.0286	0.1165	0.0559	0.0956	0.1142	0.014	0.0755	0.0256	0.0465	0.0805	0.0463	0.0513	0.0288	0.1755	0.069	0.0306	0	0.02756	8e-05	0.00109	0.0021	8e-05
Sambadia	0.0187	0.0259	0.0318	0.0292	0.0283	0.0255	0.0169	0.0073	0.003	0.0195	-0.0282	0.0208	0.0146	-0.0013	0.045	0.0261	0.0979	0.1596	0.0047	0.0303	0.0306	0.0696	0.0707	0.0238	0.0368	-0.0001	0.1632	0.0258	-0.0019	0.048	0	0.03513	0.03529	0.04462	0.14563
Sagata_Djolof	0.0495	0.0431	0.0552	0.0939	0.03	0.0551	0.0348	0.0299	0.024	0.0519	0.0411	0.0426	0.0375	0.0329	0.0829	0.0422	0.1	0.1337	0.0226	0.0421	0.0392	0.04	0.0503	0.0379	0.0412	0.0229	0.163	0.0345	0.0323	0.057	0.0194	0	8e-05	8e-05	8e-05
Thiès	0.0279	0.0449	0.0589	0.0332	0.0333	0.0372	0.0212	0.0103	0.0179	0.0362	0.0242	0.0268	0.0186	0.0117	0.0896	0.0363	0.0765	0.1174	-0.0062	0.0441	0.025	0.0277	0.0427	0.0288	0.0362	0.0238	0.1322	0.0326	0.0249	0.0375	0.009	0.0269	0	0.00025	0.00017
Thilmaka	0.0343	0.0577	0.037	0.056	0.0331	0.0252	0.0316	0.0195	0.0105	0.0339	0.0425	0.0467	0.0245	0.0124	0.086	0.0365	0.1017	0.1065	0.0117	0.0526	0.0199	0.0182	0.0377	0.0367	0.0539	0.0016	0.1691	0.0407	0.0228	0.034	0.0247	0.0307	0.03	0	0.02462
Touba	0.0282	0.0554	0.036	0.0399	0.0496	0.0378	0.0372	0.0311	0.0295	0.0592	0.0228	0.0292	0.0249	0.0128	0.057	0.0225	0.1272	0.1494	0.0172	0.0641	0.0308	0.0423	0.0443	0.0375	0.0519	0.0221	0.1407	0.0397	0.0187	0.056	0.0061	0.0535	0.0336	0.0173	0
